# Supplementary material for: SFPQ directs histone H3.3 deposition to R-loops in DNA repeats to protect genome stability
Source: Nat Commun. 2026 Feb 24;17:3151. doi: 10.1038/s41467-026-69479-w (PMC13043726; doi:10.1038/s41467-026-69479-w)
Supplement: Supplementary file 3 — Supplementary Data 1 [file 41467_2026_69479_MOESM3_ESM.xlsx]

## Sheet: Sheet1
Supplementary data 1: Sequences of EMSA probes used in this study.
Name	Sequence (5’-3’)	Substrate
D1_10	[6Fam]-CTACTACCCCACCCT	15-nt ssDNA
D1_B	[6Fam]-CTACTACCCCCACCCTCACAACC	23-nt ssDNA, 23nt dsDNA and dsDNA/RNA
D1_L	[6Fam]-CTACCCCCACCCTCACAACCTTTTTTTTTTTTTTTTTTTTTTT	43-nt ssDNA
D3_B	GGTTGTGAGGGTGGGGGTAGTAG	23-nt dsDNA
R1_10	[6Fam]-cuacuacccccaccc	15-nt ssRNA
R1_B	[6Fam]-cuacuacccccacccucacaacc	23-nt ssRNA, 23-nt Blunt RNA
R1_L	[6Fam]-cuacccccacccucacaaccuuuuuuuuuuuuuuuuuuuuuuu	43-nt ssRNA
R2_B	gguugugaggguggggguaguag	23-nt Blunt RNA and dsDNA/RNA
D9	[6Fam]-GTACCCGGGGATCCTCTAGAGTCGACCTGCAG	DLoop 3’, DLoop 5’, DLoop no Tail, RLoop 3’, RLoop 5’; Rloop no Tail, Bubble
	GCATGCAAGCTTGGCACTGGCCGTCGTTTTACAAC
D11	GTTGTAAAACGACGGCCAGTGCCTTTTCCCAGCCT	DLoop 3’, DLoop 5’, DLoop no Tail, RLoop 3’, RLoop 5’; Rloop No tail, Bubble
	CAATCTCATCACTCTAGAGGATCCCCGGGTAC
D4_3’	GCTTGCATGCCTGCAGGCCAGCCTCAATCTCATCTTTTT	DLoop 3’
D4_5’	CTACTCTAACTCCGATTAAGCTTGCATGCCTGCAGG	DLoop 5’
D4_B	GCTTGCATGCCTGCAGG	DLoop No tail
R4_3’	gcuugcaugccugcaggccagccucaaucucaucuuuuu	RLoop 3’
R4_5’	cuacucuaacuccgauuaagcuugcaugccugcagg	RLoop 5’
R4_B	gcuugcaugccugcagg	RLoop No Tail
R_TERRA	UUAGGGUUAGGGU UAGGGUUAGCUUG CAUGCCUGCAGG	TERRA RLoop
Pericen1 6FAM	[6FAM]-(GGAAUGGAAUGGAA UGGAAUGGA)	ssRNA Pericentric1
Pericen2 6FAM	[6FAM]-(GAAAGAAAGAAAGAA AGAAAGAA)	ssRNA Pericentric2
TERRA	[6FAM]-(UUAGGGUUAGGGUUAGGGUUAGGG)	ssRNA TERRA
Supplementary table 1: Sequences of EMSA probes used in this study.
