# Supplementary material for: SFPQ directs histone H3.3 deposition to R-loops in DNA repeats to protect genome stability
Source: Nat Commun. 2026 Feb 24;17:3151. doi: 10.1038/s41467-026-69479-w (PMC13043726; doi:10.1038/s41467-026-69479-w)
Supplement: Supplementary file 4 — Supplementary Data 2 [file 41467_2026_69479_MOESM4_ESM.xlsx]

## Sheet: Sheet1
Supplementary data 2: Data of mass spectrometric analysis of protein band #1 shown in main figure 3A.
Accession	Description	Score	Coverage	# Proteins	# Unique Peptides	# Peptides	# PSMs	# AAs	MW [kDa]	calc. pI
P35908	Keratin, type II cytoskeletal 2 epidermal OS=Homo sapiens GN=KRT2 PE=1 SV=2 - [K22E_HUMAN]	2326.05	76.53	1	30	36	59	639	65.4	8
Q00839	Heterogeneous nuclear ribonucleoprotein U OS=Homo sapiens GN=HNRNPU PE=1 SV=6 - [HNRPU_HUMAN]	2301.66	42.42	1	31	31	119	825	90.5	6
P13645	Keratin, type I cytoskeletal 10 OS=Homo sapiens GN=KRT10 PE=1 SV=6 - [K1C10_HUMAN]	2034.86	48.97	1	27	30	56	584	58.8	5.21
P04264	Keratin, type II cytoskeletal 1 OS=Homo sapiens GN=KRT1 PE=1 SV=6 - [K2C1_HUMAN]	1816.15	50.16	1	28	32	57	644	66	8.12
P23246	Splicing factor, proline- and glutamine-rich OS=Homo sapiens GN=SFPQ PE=1 SV=2 - [SFPQ_HUMAN]	1651.03	49.65	1	27	27	71	707	76.1	9.44
P35527	Keratin, type I cytoskeletal 9 OS=Homo sapiens GN=KRT9 PE=1 SV=3 - [K1C9_HUMAN]	1521.45	57.3	1	25	26	43	623	62	5.24
Q92900-2	Isoform 2 of Regulator of nonsense transcripts 1 OS=Homo sapiens GN=UPF1 - [RENT1_HUMAN]	852.6	37.84	2	33	33	38	1118	123	6.68
Q3KQU3-4	Isoform 4 of MAP7 domain-containing protein 1 OS=Homo sapiens GN=MAP7D1 - [MA7D1_HUMAN]	755.82	41.58	2	28	28	40	808	89.4	10.07
Q8IY81	pre-rRNA processing protein FTSJ3 OS=Homo sapiens GN=FTSJ3 PE=1 SV=2 - [SPB1_HUMAN]	738.83	38.72	1	21	21	25	847	96.5	8.4
P02533	Keratin, type I cytoskeletal 14 OS=Homo sapiens GN=KRT14 PE=1 SV=4 - [K1C14_HUMAN]	558.5	28.18	1	9	12	15	472	51.5	5.16
P13647	Keratin, type II cytoskeletal 5 OS=Homo sapiens GN=KRT5 PE=1 SV=3 - [K2C5_HUMAN]	527.16	29.15	1	13	18	22	590	62.3	7.74
Q16531	DNA damage-binding protein 1 OS=Homo sapiens GN=DDB1 PE=1 SV=1 - [DDB1_HUMAN]	485.44	20.09	1	18	18	19	1140	126.9	5.26
Q9UER7	Death domain-associated protein 6 OS=Homo sapiens GN=DAXX PE=1 SV=2 - [DAXX_HUMAN]	481.28	30	1	13	13	19	740	81.3	4.87
P23229-4	Isoform Alpha-6X2A of Integrin alpha-6 OS=Homo sapiens GN=ITGA6 - [ITA6_HUMAN]	458.71	22.75	7	18	18	20	1068	119	7.27
A0A087WZZ5	Splicing factor 3B subunit 2 OS=Homo sapiens GN=SF3B2 PE=1 SV=1 - [A0A087WZZ5_HUMAN]	413.57	22.27	2	16	16	20	871	97.5	5.67
O43290	U4/U6.U5 tri-snRNP-associated protein 1 OS=Homo sapiens GN=SART1 PE=1 SV=1 - [SNUT1_HUMAN]	362.94	20	1	11	11	14	800	90.2	6.13
P05556	Integrin beta-1 OS=Homo sapiens GN=ITGB1 PE=1 SV=2 - [ITB1_HUMAN]	352.04	16.67	1	11	11	14	798	88.4	5.39
Q15029-2	Isoform 2 of 116 kDa U5 small nuclear ribonucleoprotein component OS=Homo sapiens GN=EFTUD2 - [U5S1_HUMAN]	324	14.41	3	9	9	11	937	105.3	5.22
O43795-2	Isoform 2 of Unconventional myosin-Ib OS=Homo sapiens GN=MYO1B - [MYO1B_HUMAN]	322.88	12.43	3	10	10	11	1078	124.9	9.2
Q9H307	Pinin OS=Homo sapiens GN=PNN PE=1 SV=4 - [PININ_HUMAN]	302.16	20.36	1	12	12	14	717	81.6	7.14
P26006	Integrin alpha-3 OS=Homo sapiens GN=ITGA3 PE=1 SV=5 - [ITA3_HUMAN]	301.64	12.84	2	12	12	17	1051	116.5	6.77
P35579	Myosin-9 OS=Homo sapiens GN=MYH9 PE=1 SV=4 - [MYH9_HUMAN]	245.17	7.3	1	10	10	11	1960	226.4	5.6
Q8N9T8	Protein KRI1 homolog OS=Homo sapiens GN=KRI1 PE=1 SV=3 - [KRI1_HUMAN]	232.68	16.79	1	8	8	9	703	82.5	5.14
P19338	Nucleolin OS=Homo sapiens GN=NCL PE=1 SV=3 - [NUCL_HUMAN]	202.26	13.8	1	9	9	10	710	76.6	4.7
Q92542-2	Isoform 2 of Nicastrin OS=Homo sapiens GN=NCSTN - [NICA_HUMAN]	195.44	15.24	2	8	8	8	689	76.7	5.68
Q15393	Splicing factor 3B subunit 3 OS=Homo sapiens GN=SF3B3 PE=1 SV=4 - [SF3B3_HUMAN]	193.38	8.79	1	7	7	7	1217	135.5	5.26
Q9P0K7-4	Isoform 4 of Ankycorbin OS=Homo sapiens GN=RAI14 - [RAI14_HUMAN]	191.54	7.47	4	6	6	6	951	106.8	5.97
A0A0A0MRM8	Unconventional myosin-VI OS=Homo sapiens GN=MYO6 PE=4 SV=1 - [A0A0A0MRM8_HUMAN]	189.68	7.18	8	6	6	6	1253	144.9	8.56
Q9BUJ2-2	Isoform 2 of Heterogeneous nuclear ribonucleoprotein U-like protein 1 OS=Homo sapiens GN=HNRNPUL1 - [HNRL1_HUMAN]	177.11	15.92	2	9	9	10	804	90.2	6.92
Q99575	Ribonucleases P/MRP protein subunit POP1 OS=Homo sapiens GN=POP1 PE=1 SV=2 - [POP1_HUMAN]	159.99	6.93	1	6	6	6	1024	114.6	9.22
E9PLA9	Caprin-1 (Fragment) OS=Homo sapiens GN=CAPRIN1 PE=1 SV=1 - [E9PLA9_HUMAN]	155.15	18.28	5	3	3	3	186	20.2	7.4
Q9BVJ6-3	Isoform 3 of U3 small nucleolar RNA-associated protein 14 homolog A OS=Homo sapiens GN=UTP14A - [UT14A_HUMAN]	144.88	14.46	2	7	7	7	719	82	7.85
Q12906-5	Isoform 5 of Interleukin enhancer-binding factor 3 OS=Homo sapiens GN=ILF3 - [ILF3_HUMAN]	122.1	9.57	7	5	5	6	690	74.6	8.24
P81605	Dermcidin OS=Homo sapiens GN=DCD PE=1 SV=2 - [DCD_HUMAN]	111.4	20	2	2	2	2	110	11.3	6.54
Q86YZ3	Hornerin OS=Homo sapiens GN=HRNR PE=1 SV=2 - [HORN_HUMAN]	110.96	7.89	1	4	4	6	2850	282.2	10.04
H0YM92	Low-density lipoprotein receptor (Fragment) OS=Homo sapiens GN=LDLR PE=1 SV=1 - [H0YM92_HUMAN]	103.18	10.68	9	3	3	3	309	34.3	4.59
F5H265	Polyubiquitin-C (Fragment) OS=Homo sapiens GN=UBC PE=4 SV=1 - [F5H265_HUMAN]	97.79	63.09	17	4	4	5	149	16.8	6.58
P43243	Matrin-3 OS=Homo sapiens GN=MATR3 PE=1 SV=2 - [MATR3_HUMAN]	94.52	6.73	2	3	3	4	847	94.6	6.25
Q15459	Splicing factor 3A subunit 1 OS=Homo sapiens GN=SF3A1 PE=1 SV=1 - [SF3A1_HUMAN]	94.32	5.67	1	3	3	3	793	88.8	5.22
Q9NQS7-2	Isoform 2 of Inner centromere protein OS=Homo sapiens GN=INCENP - [INCE_HUMAN]	93.74	6.24	2	4	4	4	914	104.9	9.45
Q96KR1	Zinc finger RNA-binding protein OS=Homo sapiens GN=ZFR PE=1 SV=2 - [ZFR_HUMAN]	91.83	5.77	1	4	4	4	1074	116.9	9.04
Q9H5V8-2	Isoform 2 of CUB domain-containing protein 1 OS=Homo sapiens GN=CDCP1 - [CDCP1_HUMAN]	80.13	5.86	2	3	3	3	649	72.7	7.43
O00566	U3 small nucleolar ribonucleoprotein protein MPP10 OS=Homo sapiens GN=MPHOSPH10 PE=1 SV=2 - [MPP10_HUMAN]	60.26	5.87	1	3	3	3	681	78.8	4.86
Q96QC0	Serine/threonine-protein phosphatase 1 regulatory subunit 10 OS=Homo sapiens GN=PPP1R10 PE=1 SV=1 - [PP1RA_HUMAN]	48.95	3.62	1	3	3	3	940	99	9.17
Q5QJE6	Deoxynucleotidyltransferase terminal-interacting protein 2 OS=Homo sapiens GN=DNTTIP2 PE=1 SV=2 - [TDIF2_HUMAN]	48.45	5.82	2	3	3	3	756	84.4	6.16
Q5D862	Filaggrin-2 OS=Homo sapiens GN=FLG2 PE=1 SV=1 - [FILA2_HUMAN]	46.61	2.55	1	2	2	2	2391	247.9	8.31
P06756-3	Isoform 3 of Integrin alpha-V OS=Homo sapiens GN=ITGAV - [ITAV_HUMAN]	45.96	2.4	3	2	2	2	1002	111.1	5.62
Q96SB3	Neurabin-2 OS=Homo sapiens GN=PPP1R9B PE=1 SV=2 - [NEB2_HUMAN]	41.85	5.4	2	2	2	2	815	89.1	4.97
P60709	Actin, cytoplasmic 1 OS=Homo sapiens GN=ACTB PE=1 SV=1 - [ACTB_HUMAN]	39.12	9.07	2	2	2	2	375	41.7	5.48
A0A0A0MRP0	MAP7 domain-containing protein 3 (Fragment) OS=Homo sapiens GN=MAP7D3 PE=4 SV=1 - [A0A0A0MRP0_HUMAN]	33.28	2.74	5	2	2	2	802	90.1	9.29
M0R0W6	Tyrosine-protein kinase receptor UFO OS=Homo sapiens GN=AXL PE=1 SV=1 - [M0R0W6_HUMAN]	29.06	3.99	3	2	2	2	626	69.2	5.53
E5RFK8	Leucine zipper protein 1 (Fragment) OS=Homo sapiens GN=LUZP1 PE=1 SV=1 - [E5RFK8_HUMAN]	20.48	8.06	4	2	2	2	273	32.1	5.44
H0YC33	La-related protein 1 (Fragment) OS=Homo sapiens GN=LARP1 PE=1 SV=1 - [H0YC33_HUMAN]	0	13.11	5	2	2	2	183	20.9	9.67
