# Supplementary material for: SFPQ directs histone H3.3 deposition to R-loops in DNA repeats to protect genome stability
Source: Nat Commun. 2026 Feb 24;17:3151. doi: 10.1038/s41467-026-69479-w (PMC13043726; doi:10.1038/s41467-026-69479-w)
Supplement: Supplementary file 5 — Supplementary Data 3 [file 41467_2026_69479_MOESM5_ESM.xlsx]

## Sheet: Sheet1
Supplementary data 3: Data of mass spectrometric analysis of protein band #2 shown in main figure 3A.
Accession	Description	Score	Coverage	# Proteins	# Unique Peptides	# Peptides	# PSMs	# AAs	MW [kDa]	calc. pI
P23246	Splicing factor, proline- and glutamine-rich OS=Homo sapiens GN=SFPQ PE=1 SV=2 - [SFPQ_HUMAN]	11540.9	55.59	1	37	37	714	707	76.1	9.44
P19338	Nucleolin OS=Homo sapiens GN=NCL PE=1 SV=3 - [NUCL_HUMAN]	977.49	25.63	1	19	19	27	710	76.6	4.7
Q99459	Cell division cycle 5-like protein OS=Homo sapiens GN=CDC5L PE=1 SV=2 - [CDC5L_HUMAN]	766.13	37.66	1	19	19	24	802	92.2	8.18
Q9UHB6	LIM domain and actin-binding protein 1 OS=Homo sapiens GN=LIMA1 PE=1 SV=1 - [LIMA1_HUMAN]	608.8	28.59	2	16	16	21	759	85.2	6.84
Q12906	Interleukin enhancer-binding factor 3 OS=Homo sapiens GN=ILF3 PE=1 SV=3 - [ILF3_HUMAN]	598.67	26.62	2	17	17	23	894	95.3	8.76
O00159-2	Isoform 2 of Unconventional myosin-Ic OS=Homo sapiens GN=MYO1C - [MYO1C_HUMAN]	536.06	21.21	4	17	17	17	1028	117.8	9.41
O43290	U4/U6.U5 tri-snRNP-associated protein 1 OS=Homo sapiens GN=SART1 PE=1 SV=1 - [SNUT1_HUMAN]	515.84	31.5	1	16	16	17	800	90.2	6.13
P04264	Keratin, type II cytoskeletal 1 OS=Homo sapiens GN=KRT1 PE=1 SV=6 - [K2C1_HUMAN]	504.59	23.45	1	13	13	14	644	66	8.12
Q5T5X7	BEN domain-containing protein 3 OS=Homo sapiens GN=BEND3 PE=1 SV=1 - [BEND3_HUMAN]	483.49	31.04	1	19	19	23	828	94.4	5.43
P08195-2	Isoform 2 of 4F2 cell-surface antigen heavy chain OS=Homo sapiens GN=SLC3A2 - [4F2_HUMAN]	480.87	30.81	6	13	13	13	529	57.9	5.35
Q14444-2	Isoform 2 of Caprin-1 OS=Homo sapiens GN=CAPRIN1 - [CAPR1_HUMAN]	434.22	24.35	2	8	8	11	694	76.8	5.12
P05023-3	Isoform 3 of Sodium/potassium-transporting ATPase subunit alpha-1 OS=Homo sapiens GN=ATP1A1 - [AT1A1_HUMAN]	424.12	16.53	3	11	11	12	992	109.5	5.31
Q9BVJ6	U3 small nucleolar RNA-associated protein 14 homolog A OS=Homo sapiens GN=UTP14A PE=1 SV=1 - [UT14A_HUMAN]	370.64	26.59	2	14	14	15	771	87.9	7.87
P08779	Keratin, type I cytoskeletal 16 OS=Homo sapiens GN=KRT16 PE=1 SV=4 - [K1C16_HUMAN]	278.94	20.3	1	6	8	9	473	51.2	5.05
O43707	Alpha-actinin-4 OS=Homo sapiens GN=ACTN4 PE=1 SV=2 - [ACTN4_HUMAN]	250.55	12.51	1	3	8	8	911	104.8	5.44
H0YD13	CD44 antigen OS=Homo sapiens GN=CD44 PE=1 SV=2 - [H0YD13_HUMAN]	238.13	22.82	16	4	4	6	206	22.7	8.19
O00566	U3 small nucleolar ribonucleoprotein protein MPP10 OS=Homo sapiens GN=MPHOSPH10 PE=1 SV=2 - [MPP10_HUMAN]	230.33	11.6	1	4	4	8	681	78.8	4.86
Q9NY61	Protein AATF OS=Homo sapiens GN=AATF PE=1 SV=1 - [AATF_HUMAN]	219.76	13.93	1	4	4	5	560	63.1	4.94
P12814-2	Isoform 2 of Alpha-actinin-1 OS=Homo sapiens GN=ACTN1 - [ACTN1_HUMAN]	209.64	10.94	4	2	7	7	887	102.6	5.5
Q00839-2	Isoform Short of Heterogeneous nuclear ribonucleoprotein U OS=Homo sapiens GN=HNRNPU - [HNRPU_HUMAN]	191.4	8.81	2	5	5	7	806	88.9	5.78
P02538	Keratin, type II cytoskeletal 6A OS=Homo sapiens GN=KRT6A PE=1 SV=3 - [K2C6A_HUMAN]	182.39	18.09	2	8	8	8	564	60	8
P13645	Keratin, type I cytoskeletal 10 OS=Homo sapiens GN=KRT10 PE=1 SV=6 - [K1C10_HUMAN]	176.47	10.96	1	3	5	5	584	58.8	5.21
Q8IY81	pre-rRNA processing protein FTSJ3 OS=Homo sapiens GN=FTSJ3 PE=1 SV=2 - [SPB1_HUMAN]	175.22	7.79	1	5	5	6	847	96.5	8.4
Q9BUJ2-3	Isoform 3 of Heterogeneous nuclear ribonucleoprotein U-like protein 1 OS=Homo sapiens GN=HNRNPUL1 - [HNRL1_HUMAN]	169.01	11.57	6	6	6	6	752	84.4	9.14
P27824	Calnexin OS=Homo sapiens GN=CANX PE=1 SV=2 - [CALX_HUMAN]	150.04	7.6	2	3	3	3	592	67.5	4.6
P35527	Keratin, type I cytoskeletal 9 OS=Homo sapiens GN=KRT9 PE=1 SV=3 - [K1C9_HUMAN]	110.67	5.78	1	3	3	3	623	62	5.24
B0YJC4	Vimentin OS=Homo sapiens GN=VIM PE=1 SV=1 - [B0YJC4_HUMAN]	104.56	7.66	2	2	2	3	431	49.6	5.25
Q13263	Transcription intermediary factor 1-beta OS=Homo sapiens GN=TRIM28 PE=1 SV=5 - [TIF1B_HUMAN]	99.44	10.54	1	5	5	5	835	88.5	5.77
P02786	Transferrin receptor protein 1 OS=Homo sapiens GN=TFRC PE=1 SV=2 - [TFR1_HUMAN]	91.13	9.47	1	6	6	6	760	84.8	6.61
P08473	Neprilysin OS=Homo sapiens GN=MME PE=1 SV=2 - [NEP_HUMAN]	69.92	4.13	1	2	2	2	750	85.5	5.73
P35221	Catenin alpha-1 OS=Homo sapiens GN=CTNNA1 PE=1 SV=1 - [CTNA1_HUMAN]	64.6	4.3	1	2	2	2	906	100	6.29
P05556-2	Isoform 2 of Integrin beta-1 OS=Homo sapiens GN=ITGB1 - [ITB1_HUMAN]	64.12	5.96	5	3	3	3	789	87.4	5.48
Q9ULW0	Targeting protein for Xklp2 OS=Homo sapiens GN=TPX2 PE=1 SV=2 - [TPX2_HUMAN]	56.01	5.89	2	3	3	3	747	85.6	9.23
P17480-2	Isoform UBF2 of Nucleolar transcription factor 1 OS=Homo sapiens GN=UBTF - [UBF1_HUMAN]	41.44	5.64	3	3	3	3	727	84.9	5.55
