# Supplementary material for: SFPQ directs histone H3.3 deposition to R-loops in DNA repeats to protect genome stability
Source: Nat Commun. 2026 Feb 24;17:3151. doi: 10.1038/s41467-026-69479-w (PMC13043726; doi:10.1038/s41467-026-69479-w)
Supplement: Supplementary file 6 — Supplementary Data 4 [file 41467_2026_69479_MOESM6_ESM.xlsx]

## Sheet: Sheet1
Supplementary data 4. Data of mass spectrometric analysis of protein band #3 shown in main figure 3A.
Accession	Description	Score	Coverage	# Proteins	# Unique Peptides	# Peptides	# PSMs	# AAs	MW [kDa]	calc. pI
P35908	Keratin, type II cytoskeletal 2 epidermal OS=Homo sapiens GN=KRT2 PE=1 SV=2 - [K22E_HUMAN]	3154.61	75.74	1	33	42	74	639	65.4	8
P13645	Keratin, type I cytoskeletal 10 OS=Homo sapiens GN=KRT10 PE=1 SV=6 - [K1C10_HUMAN]	2863.35	57.36	1	29	33	68	584	58.8	5.21
P04264	Keratin, type II cytoskeletal 1 OS=Homo sapiens GN=KRT1 PE=1 SV=6 - [K2C1_HUMAN]	2510.11	52.02	1	34	38	88	644	66	8.12
P11940	Polyadenylate-binding protein 1 OS=Homo sapiens GN=PABPC1 PE=1 SV=2 - [PABP1_HUMAN]	2422.3	60.69	1	23	33	82	636	70.6	9.5
B1ANR0	Poly(A) binding protein, cytoplasmic 4 (Inducible form), isoform CRA_e OS=Homo sapiens GN=PABPC4 PE=1 SV=1 - [B1ANR0_HUMAN]	2030.49	44.39	4	19	29	67	615	67.9	9.45
O60506	Heterogeneous nuclear ribonucleoprotein Q OS=Homo sapiens GN=SYNCRIP PE=1 SV=2 - [HNRPQ_HUMAN]	1920.84	49.76	1	24	28	57	623	69.6	8.59
P11142	Heat shock cognate 71 kDa protein OS=Homo sapiens GN=HSPA8 PE=1 SV=1 - [HSP7C_HUMAN]	1789.03	53.41	1	24	28	49	646	70.9	5.52
P52272-2	Isoform 2 of Heterogeneous nuclear ribonucleoprotein M OS=Homo sapiens GN=HNRNPM - [HNRPM_HUMAN]	1402.46	41.82	3	25	25	44	691	73.6	8.82
Q13283	Ras GTPase-activating protein-binding protein 1 OS=Homo sapiens GN=G3BP1 PE=1 SV=1 - [G3BP1_HUMAN]	1236.03	57.08	1	19	20	50	466	52.1	5.52
P23246	Splicing factor, proline- and glutamine-rich OS=Homo sapiens GN=SFPQ PE=1 SV=2 - [SFPQ_HUMAN]	932.9	36.49	1	20	20	35	707	76.1	9.44
Q9UJV9	Probable ATP-dependent RNA helicase DDX41 OS=Homo sapiens GN=DDX41 PE=1 SV=2 - [DDX41_HUMAN]	778.82	51.61	2	28	28	35	622	69.8	6.84
P35527	Keratin, type I cytoskeletal 9 OS=Homo sapiens GN=KRT9 PE=1 SV=3 - [K1C9_HUMAN]	772.05	39.97	1	17	18	20	623	62	5.24
P08195-2	Isoform 2 of 4F2 cell-surface antigen heavy chain OS=Homo sapiens GN=SLC3A2 - [4F2_HUMAN]	763.93	35.35	6	18	18	22	529	57.9	5.35
P11021	78 kDa glucose-regulated protein OS=Homo sapiens GN=HSPA5 PE=1 SV=2 - [GRP78_HUMAN]	749.53	36.39	1	17	19	22	654	72.3	5.16
P21589	5'-nucleotidase OS=Homo sapiens GN=NT5E PE=1 SV=1 - [5NTD_HUMAN]	738.13	38.5	1	16	16	23	574	63.3	7.03
O75475	PC4 and SFRS1-interacting protein OS=Homo sapiens GN=PSIP1 PE=1 SV=1 - [PSIP1_HUMAN]	736.84	30.19	1	14	14	22	530	60.1	9.13
P13647	Keratin, type II cytoskeletal 5 OS=Homo sapiens GN=KRT5 PE=1 SV=3 - [K2C5_HUMAN]	595.12	30.34	1	12	20	24	590	62.3	7.74
P12956	X-ray repair cross-complementing protein 6 OS=Homo sapiens GN=XRCC6 PE=1 SV=2 - [XRCC6_HUMAN]	587.5	26.11	1	13	13	23	609	69.8	6.64
P02533	Keratin, type I cytoskeletal 14 OS=Homo sapiens GN=KRT14 PE=1 SV=4 - [K1C14_HUMAN]	576.82	24.79	1	7	11	15	472	51.5	5.16
Q96AE4	Far upstream element-binding protein 1 OS=Homo sapiens GN=FUBP1 PE=1 SV=3 - [FUBP1_HUMAN]	457.94	22.67	3	12	12	14	644	67.5	7.61
O43390	Heterogeneous nuclear ribonucleoprotein R OS=Homo sapiens GN=HNRNPR PE=1 SV=1 - [HNRPR_HUMAN]	441.04	24.49	1	9	13	15	633	70.9	8.13
P35637-2	Isoform Short of RNA-binding protein FUS OS=Homo sapiens GN=FUS - [FUS_HUMAN]	420.8	19.24	2	8	8	14	525	53.3	9.36
Q9H6F5	Coiled-coil domain-containing protein 86 OS=Homo sapiens GN=CCDC86 PE=1 SV=1 - [CCD86_HUMAN]	404.7	37.22	1	11	11	19	360	40.2	10.33
P08107-2	Isoform 2 of Heat shock 70 kDa protein 1A/1B OS=Homo sapiens GN=HSPA1A - [HSP71_HUMAN]	384.66	18.6	2	6	9	12	586	63.9	5.71
Q86XZ4	Spermatogenesis-associated serine-rich protein 2 OS=Homo sapiens GN=SPATS2 PE=1 SV=1 - [SPAS2_HUMAN]	337.92	31.74	1	11	11	14	545	59.5	8.9
Q9BW19	Kinesin-like protein KIFC1 OS=Homo sapiens GN=KIFC1 PE=1 SV=2 - [KIFC1_HUMAN]	308.11	19.47	1	8	8	8	673	73.7	8.98
Q7Z794	Keratin, type II cytoskeletal 1b OS=Homo sapiens GN=KRT77 PE=2 SV=3 - [K2C1B_HUMAN]	307.32	12.63	1	4	8	12	578	61.9	5.99
A0A0C4DGB6	Serum albumin OS=Homo sapiens GN=ALB PE=4 SV=1 - [A0A0C4DGB6_HUMAN]	280.07	13.58	2	9	9	10	604	69.2	6.37
P80723	Brain acid soluble protein 1 OS=Homo sapiens GN=BASP1 PE=1 SV=2 - [BASP1_HUMAN]	277.28	69.6	1	9	9	10	227	22.7	4.63
Q9UN86-2	Isoform B of Ras GTPase-activating protein-binding protein 2 OS=Homo sapiens GN=G3BP2 - [G3BP2_HUMAN]	205.15	11.8	2	3	4	9	449	50.8	5.38
P38646	Stress-70 protein, mitochondrial OS=Homo sapiens GN=HSPA9 PE=1 SV=2 - [GRP75_HUMAN]	164.77	9.43	1	5	5	5	679	73.6	6.16
Q96GA3	Protein LTV1 homolog OS=Homo sapiens GN=LTV1 PE=1 SV=1 - [LTV1_HUMAN]	158.31	8.63	1	3	3	3	475	54.8	4.91
P19338	Nucleolin OS=Homo sapiens GN=NCL PE=1 SV=3 - [NUCL_HUMAN]	147.29	13.38	1	6	6	7	710	76.6	4.7
E9PBF6	Lamin-B1 OS=Homo sapiens GN=LMNB1 PE=1 SV=1 - [E9PBF6_HUMAN]	145.14	12.66	2	4	4	4	387	44.6	5.05
Q9NQZ2	Something about silencing protein 10 OS=Homo sapiens GN=UTP3 PE=1 SV=1 - [SAS10_HUMAN]	141.09	13.57	1	4	4	4	479	54.5	5.62
P60709	Actin, cytoplasmic 1 OS=Homo sapiens GN=ACTB PE=1 SV=1 - [ACTB_HUMAN]	131.58	23.2	2	5	5	5	375	41.7	5.48
P02545-3	Isoform ADelta10 of Prelamin-A/C OS=Homo sapiens GN=LMNA - [LMNA_HUMAN]	130.1	10.88	2	5	5	5	634	70.6	8.4
Q07666-2	Isoform 2 of KH domain-containing, RNA-binding, signal transduction-associated protein 1 OS=Homo sapiens GN=KHDRBS1 - [KHDR1_HUMAN]	129.76	13.88	2	4	4	7	418	45.8	7.58
Q00839-2	Isoform Short of Heterogeneous nuclear ribonucleoprotein U OS=Homo sapiens GN=HNRNPU - [HNRPU_HUMAN]	123.99	4.59	2	2	2	2	806	88.9	5.78
O00425	Insulin-like growth factor 2 mRNA-binding protein 3 OS=Homo sapiens GN=IGF2BP3 PE=1 SV=2 - [IF2B3_HUMAN]	123.92	21.24	1	10	10	10	579	63.7	8.87
Q8IY81	pre-rRNA processing protein FTSJ3 OS=Homo sapiens GN=FTSJ3 PE=1 SV=2 - [SPB1_HUMAN]	117.49	3.66	1	2	2	2	847	96.5	8.4
Q8N1N4-2	Isoform 2 of Keratin, type II cytoskeletal 78 OS=Homo sapiens GN=KRT78 - [K2C78_HUMAN]	114.84	7.07	2	2	3	3	410	45	5.2
H0YD13	CD44 antigen OS=Homo sapiens GN=CD44 PE=1 SV=2 - [H0YD13_HUMAN]	110.25	16.02	17	3	3	3	206	22.7	8.19
Q9NZM5	Glioma tumor suppressor candidate region gene 2 protein OS=Homo sapiens GN=GLTSCR2 PE=1 SV=2 - [GSCR2_HUMAN]	105.14	12.76	1	4	4	6	478	54.4	10.32
Q5D862	Filaggrin-2 OS=Homo sapiens GN=FLG2 PE=1 SV=1 - [FILA2_HUMAN]	103.78	0.96	1	2	2	2	2391	247.9	8.31
Q96JP5-2	Isoform 2 of E3 ubiquitin-protein ligase ZFP91 OS=Homo sapiens GN=ZFP91 - [ZFP91_HUMAN]	95.61	10.59	2	3	3	3	529	59.5	8.19
P26038	Moesin OS=Homo sapiens GN=MSN PE=1 SV=3 - [MOES_HUMAN]	94.76	6.59	5	4	4	4	577	67.8	6.4
Q9H6W3	Bifunctional lysine-specific demethylase and histidyl-hydroxylase NO66 OS=Homo sapiens GN=NO66 PE=1 SV=2 - [NO66_HUMAN]	94.19	7.33	1	4	4	4	641	71	6.46
Q5BKZ1	DBIRD complex subunit ZNF326 OS=Homo sapiens GN=ZNF326 PE=1 SV=2 - [ZN326_HUMAN]	91.83	4.81	1	2	2	2	582	65.6	5.15
P16989-2	Isoform 2 of Y-box-binding protein 3 OS=Homo sapiens GN=YBX3 - [YBOX3_HUMAN]	88.59	10.56	2	2	2	2	303	31.9	9.66
P51608	Methyl-CpG-binding protein 2 OS=Homo sapiens GN=MECP2 PE=1 SV=1 - [MECP2_HUMAN]	85.98	9.05	3	3	3	3	486	52.4	9.95
Q9UHB9-4	Isoform 4 of Signal recognition particle subunit SRP68 OS=Homo sapiens GN=SRP68 - [SRP68_HUMAN]	73.29	7.13	3	3	3	3	589	66.1	7.2
F2Z388	60S ribosomal protein L35 OS=Homo sapiens GN=RPL35 PE=1 SV=1 - [F2Z388_HUMAN]	71.03	23.96	2	2	2	2	96	10.6	10.29
J3QSA3	Ubiquitin (Fragment) OS=Homo sapiens GN=UBB PE=4 SV=1 - [J3QSA3_HUMAN]	65.24	67.44	23	2	2	2	43	4.9	5.19
E5RJU9	Protein LYRIC OS=Homo sapiens GN=MTDH PE=1 SV=1 - [E5RJU9_HUMAN]	63.63	5.13	2	2	2	2	526	57.5	9.54
Q15637-4	Isoform 4 of Splicing factor 1 OS=Homo sapiens GN=SF1 - [SF01_HUMAN]	61.74	10.77	7	4	4	4	548	59.7	9.5
S5FZ81	PHD finger protein 10 OS=Homo sapiens GN=PHF10 PE=1 SV=1 - [S5FZ81_HUMAN]	59.95	7.69	4	2	2	2	377	42.6	5.45
H3BS42	Zinc finger protein 768 OS=Homo sapiens GN=ZNF768 PE=1 SV=2 - [H3BS42_HUMAN]	59.05	8.06	2	4	4	4	509	56.6	8.27
Q02413	Desmoglein-1 OS=Homo sapiens GN=DSG1 PE=1 SV=2 - [DSG1_HUMAN]	58.61	3.34	1	2	2	2	1049	113.7	5.03
O75909	Cyclin-K OS=Homo sapiens GN=CCNK PE=1 SV=2 - [CCNK_HUMAN]	51.9	6.9	2	2	2	2	580	64.2	8.41
O43663-3	Isoform 3 of Protein regulator of cytokinesis 1 OS=Homo sapiens GN=PRC1 - [PRC1_HUMAN]	49.21	8.76	3	3	3	3	525	61.3	7.83
P15151-3	Isoform Gamma of Poliovirus receptor OS=Homo sapiens GN=PVR - [PVR_HUMAN]	48.69	9.07	6	3	3	4	364	39.3	6.21
E9PIN3	Nuclear RNA export factor 1 (Fragment) OS=Homo sapiens GN=NXF1 PE=1 SV=1 - [E9PIN3_HUMAN]	30.53	3.65	2	2	2	2	603	68.1	8.9
