# Supplementary material for: SFPQ directs histone H3.3 deposition to R-loops in DNA repeats to protect genome stability
Source: Nat Commun. 2026 Feb 24;17:3151. doi: 10.1038/s41467-026-69479-w (PMC13043726; doi:10.1038/s41467-026-69479-w)
Supplement: Supplementary file 7 — Supplementary Data 5 [file 41467_2026_69479_MOESM7_ESM.xlsx]

## Sheet: Sheet1
Supplementary data 5: Data of mass spectrometric analysis of protein band #4 shown in main figure 3A.
Accession	Description	Score	Coverage	# Proteins	# Unique Peptides	# Peptides	# PSMs	# AAs	MW [kDa]	calc. pI
O60506	Heterogeneous nuclear ribonucleoprotein Q OS=Homo sapiens GN=SYNCRIP PE=1 SV=2 - [HNRPQ_HUMAN]	2495.51	54.09	1	24	30	115	623	69.6	8.59
P35908	Keratin, type II cytoskeletal 2 epidermal OS=Homo sapiens GN=KRT2 PE=1 SV=2 - [K22E_HUMAN]	1660.83	62.28	1	24	30	40	639	65.4	8
P13645	Keratin, type I cytoskeletal 10 OS=Homo sapiens GN=KRT10 PE=1 SV=6 - [K1C10_HUMAN]	1502.36	45.72	1	23	26	43	584	58.8	5.21
P04264	Keratin, type II cytoskeletal 1 OS=Homo sapiens GN=KRT1 PE=1 SV=6 - [K2C1_HUMAN]	1447.91	43.17	1	21	25	36	644	66	8.12
Q13283	Ras GTPase-activating protein-binding protein 1 OS=Homo sapiens GN=G3BP1 PE=1 SV=1 - [G3BP1_HUMAN]	1229.63	49.79	1	17	18	55	466	52.1	5.52
P11142	Heat shock cognate 71 kDa protein OS=Homo sapiens GN=HSPA8 PE=1 SV=1 - [HSP7C_HUMAN]	1182.41	47.52	1	24	26	35	646	70.9	5.52
P11940	Polyadenylate-binding protein 1 OS=Homo sapiens GN=PABPC1 PE=1 SV=2 - [PABP1_HUMAN]	1114.46	46.38	1	17	23	35	636	70.6	9.5
P35527	Keratin, type I cytoskeletal 9 OS=Homo sapiens GN=KRT9 PE=1 SV=3 - [K1C9_HUMAN]	1089.49	50.24	1	21	22	27	623	62	5.24
P23246	Splicing factor, proline- and glutamine-rich OS=Homo sapiens GN=SFPQ PE=1 SV=2 - [SFPQ_HUMAN]	893.62	31.54	1	20	20	33	707	76.1	9.44
P61978	Heterogeneous nuclear ribonucleoprotein K OS=Homo sapiens GN=HNRNPK PE=1 SV=1 - [HNRPK_HUMAN]	881.81	48.81	2	17	17	28	463	50.9	5.54
Q8WXF1	Paraspeckle component 1 OS=Homo sapiens GN=PSPC1 PE=1 SV=1 - [PSPC1_HUMAN]	772	59.08	1	22	22	40	523	58.7	6.67
P35637-2	Isoform Short of RNA-binding protein FUS OS=Homo sapiens GN=FUS - [FUS_HUMAN]	766.27	22.86	2	11	11	23	525	53.3	9.36
Q9NZI8	Insulin-like growth factor 2 mRNA-binding protein 1 OS=Homo sapiens GN=IGF2BP1 PE=1 SV=2 - [IF2B1_HUMAN]	697.24	34.14	1	13	15	21	577	63.4	9.2
Q07666	KH domain-containing, RNA-binding, signal transduction-associated protein 1 OS=Homo sapiens GN=KHDRBS1 PE=1 SV=1 - [KHDR1_HUMAN]	667.22	25.73	1	9	9	28	443	48.2	8.66
P21589	5'-nucleotidase OS=Homo sapiens GN=NT5E PE=1 SV=1 - [5NTD_HUMAN]	617.23	31.18	1	15	15	20	574	63.3	7.03
O00425	Insulin-like growth factor 2 mRNA-binding protein 3 OS=Homo sapiens GN=IGF2BP3 PE=1 SV=2 - [IF2B3_HUMAN]	555.07	38.86	1	15	17	22	579	63.7	8.87
P20700	Lamin-B1 OS=Homo sapiens GN=LMNB1 PE=1 SV=2 - [LMNB1_HUMAN]	547.34	33.28	1	16	17	18	586	66.4	5.16
Q9UN86-2	Isoform B of Ras GTPase-activating protein-binding protein 2 OS=Homo sapiens GN=G3BP2 - [G3BP2_HUMAN]	484.9	38.75	2	12	13	24	449	50.8	5.38
Q9NZM5	Glioma tumor suppressor candidate region gene 2 protein OS=Homo sapiens GN=GLTSCR2 PE=1 SV=2 - [GSCR2_HUMAN]	467.99	28.87	1	13	13	15	478	54.4	10.32
Q9H6F5	Coiled-coil domain-containing protein 86 OS=Homo sapiens GN=CCDC86 PE=1 SV=1 - [CCD86_HUMAN]	453.33	37.22	1	11	11	21	360	40.2	10.33
O43390	Heterogeneous nuclear ribonucleoprotein R OS=Homo sapiens GN=HNRNPR PE=1 SV=1 - [HNRPR_HUMAN]	451.79	16.59	1	4	9	19	633	70.9	8.13
P60709	Actin, cytoplasmic 1 OS=Homo sapiens GN=ACTB PE=1 SV=1 - [ACTB_HUMAN]	439.74	37.87	2	8	8	12	375	41.7	5.48
P08107	Heat shock 70 kDa protein 1A/1B OS=Homo sapiens GN=HSPA1A PE=1 SV=5 - [HSP71_HUMAN]	435.4	21.84	1	8	10	13	641	70	5.66
B1ANR0	Poly(A) binding protein, cytoplasmic 4 (Inducible form), isoform CRA_e OS=Homo sapiens GN=PABPC4 PE=1 SV=1 - [B1ANR0_HUMAN]	383.67	20.16	4	3	9	12	615	67.9	9.45
P02533	Keratin, type I cytoskeletal 14 OS=Homo sapiens GN=KRT14 PE=1 SV=4 - [K1C14_HUMAN]	371.77	24.36	1	6	9	11	472	51.5	5.16
P02545-2	Isoform C of Prelamin-A/C OS=Homo sapiens GN=LMNA - [LMNA_HUMAN]	356.58	24.83	3	10	11	11	572	65.1	6.84
P13647	Keratin, type II cytoskeletal 5 OS=Homo sapiens GN=KRT5 PE=1 SV=3 - [K2C5_HUMAN]	332.39	19.83	1	8	13	13	590	62.3	7.74
P16989	Y-box-binding protein 3 OS=Homo sapiens GN=YBX3 PE=1 SV=4 - [YBOX3_HUMAN]	320.64	29.3	1	10	10	14	372	40.1	9.77
Q49A26-5	Isoform 5 of Putative oxidoreductase GLYR1 OS=Homo sapiens GN=GLYR1 - [GLYR1_HUMAN]	315.78	24.58	6	6	6	8	472	51.5	8.27
Q9Y6M1-1	Isoform 2 of Insulin-like growth factor 2 mRNA-binding protein 2 OS=Homo sapiens GN=IGF2BP2 - [IF2B2_HUMAN]	311.22	18.88	3	6	8	11	556	61.8	8.25
P35579	Myosin-9 OS=Homo sapiens GN=MYH9 PE=1 SV=4 - [MYH9_HUMAN]	240.35	4.29	1	6	6	6	1960	226.4	5.6
Q13573	SNW domain-containing protein 1 OS=Homo sapiens GN=SNW1 PE=1 SV=1 - [SNW1_HUMAN]	230.82	22.01	1	9	9	10	536	61.5	9.52
Q8IY81	pre-rRNA processing protein FTSJ3 OS=Homo sapiens GN=FTSJ3 PE=1 SV=2 - [SPB1_HUMAN]	228.7	7.91	1	5	5	6	847	96.5	8.4
P12956	X-ray repair cross-complementing protein 6 OS=Homo sapiens GN=XRCC6 PE=1 SV=2 - [XRCC6_HUMAN]	216.8	11.49	1	5	5	7	609	69.8	6.64
P08195-2	Isoform 2 of 4F2 cell-surface antigen heavy chain OS=Homo sapiens GN=SLC3A2 - [4F2_HUMAN]	199.29	19.85	6	7	7	7	529	57.9	5.35
Q96I24	Far upstream element-binding protein 3 OS=Homo sapiens GN=FUBP3 PE=1 SV=2 - [FUBP3_HUMAN]	193.23	16.78	1	7	7	8	572	61.6	8.38
B4DLW8	Probable ATP-dependent RNA helicase DDX5 OS=Homo sapiens GN=DDX5 PE=1 SV=1 - [B4DLW8_HUMAN]	192.54	7.66	3	4	4	4	535	60.5	9.07
A0A087X1A5	Double-stranded RNA-binding protein Staufen homolog 1 OS=Homo sapiens GN=STAU1 PE=1 SV=1 - [A0A087X1A5_HUMAN]	186.64	14.81	5	6	6	6	493	54.9	9.67
H0YA55	Serum albumin (Fragment) OS=Homo sapiens GN=ALB PE=1 SV=1 - [H0YA55_HUMAN]	181.22	6.83	3	3	3	4	454	51.5	6.95
Q8N1G4	Leucine-rich repeat-containing protein 47 OS=Homo sapiens GN=LRRC47 PE=1 SV=1 - [LRC47_HUMAN]	155.92	15.78	1	7	7	7	583	63.4	8.28
Q8WU90	Zinc finger CCCH domain-containing protein 15 OS=Homo sapiens GN=ZC3H15 PE=1 SV=1 - [ZC3HF_HUMAN]	155.82	12.21	1	3	3	3	426	48.6	5.31
P14866-2	Isoform 2 of Heterogeneous nuclear ribonucleoprotein L OS=Homo sapiens GN=HNRNPL - [HNRPL_HUMAN]	149.75	12.72	3	4	4	5	456	50.5	7.5
Q9BZI7-2	Isoform 2 of Regulator of nonsense transcripts 3B OS=Homo sapiens GN=UPF3B - [REN3B_HUMAN]	149.63	15.74	2	6	6	7	470	56.2	9.42
Q03252	Lamin-B2 OS=Homo sapiens GN=LMNB2 PE=1 SV=3 - [LMNB2_HUMAN]	138.62	9.83	2	4	6	7	600	67.6	5.35
Q9BVP2-2	Isoform 2 of Guanine nucleotide-binding protein-like 3 OS=Homo sapiens GN=GNL3 - [GNL3_HUMAN]	132.74	15.64	2	5	5	8	537	60.5	8.79
P62851	40S ribosomal protein S25 OS=Homo sapiens GN=RPS25 PE=1 SV=1 - [RS25_HUMAN]	116.53	22.4	1	3	3	3	125	13.7	10.11
Q00839-2	Isoform Short of Heterogeneous nuclear ribonucleoprotein U OS=Homo sapiens GN=HNRNPU - [HNRPU_HUMAN]	110.35	4.59	2	2	2	2	806	88.9	5.78
Q15758	Neutral amino acid transporter B(0) OS=Homo sapiens GN=SLC1A5 PE=1 SV=2 - [AAAT_HUMAN]	107.88	6.28	1	3	3	4	541	56.6	5.48
O43663-3	Isoform 3 of Protein regulator of cytokinesis 1 OS=Homo sapiens GN=PRC1 - [PRC1_HUMAN]	100.59	6.67	4	3	3	3	525	61.3	7.83
Q7KYR7-5	Isoform 5 of Butyrophilin subfamily 2 member A1 OS=Homo sapiens GN=BTN2A1 - [BT2A1_HUMAN]	97.4	9.01	3	4	4	4	466	53.2	6.74
A0A0A0MRK1	G patch domain-containing protein 4 OS=Homo sapiens GN=GPATCH4 PE=4 SV=1 - [A0A0A0MRK1_HUMAN]	92.8	11.89	4	3	3	3	370	42	9.31
P80723	Brain acid soluble protein 1 OS=Homo sapiens GN=BASP1 PE=1 SV=2 - [BASP1_HUMAN]	90.1	44.05	1	5	5	6	227	22.7	4.63
A0A0A0MQW0	Myelin expression factor 2 OS=Homo sapiens GN=MYEF2 PE=4 SV=1 - [A0A0A0MQW0_HUMAN]	88.4	6.08	4	2	2	3	576	61.9	8.75
Q9NUQ6-2	Isoform 2 of SPATS2-like protein OS=Homo sapiens GN=SPATS2L - [SPS2L_HUMAN]	86.09	8.18	4	3	3	3	489	54.1	9.63
P14384	Carboxypeptidase M OS=Homo sapiens GN=CPM PE=1 SV=2 - [CBPM_HUMAN]	83.74	18.96	1	6	6	6	443	50.5	7.36
S5FZ81	PHD finger protein 10 OS=Homo sapiens GN=PHF10 PE=1 SV=1 - [S5FZ81_HUMAN]	80.94	14.59	4	4	4	4	377	42.6	5.45
P42766	60S ribosomal protein L35 OS=Homo sapiens GN=RPL35 PE=1 SV=2 - [RL35_HUMAN]	80.86	26.02	2	3	3	3	123	14.5	11.05
Q9UJV9	Probable ATP-dependent RNA helicase DDX41 OS=Homo sapiens GN=DDX41 PE=1 SV=2 - [DDX41_HUMAN]	77.51	6.43	2	3	3	3	622	69.8	6.84
J3QSA3	Ubiquitin (Fragment) OS=Homo sapiens GN=UBB PE=4 SV=1 - [J3QSA3_HUMAN]	53.83	67.44	23	2	2	3	43	4.9	5.19
Q08722-2	Isoform OA3-293 of Leukocyte surface antigen CD47 OS=Homo sapiens GN=CD47 - [CD47_HUMAN]	40.58	6.51	4	2	2	2	292	31.7	7.21
H7BY16	Nucleolin (Fragment) OS=Homo sapiens GN=NCL PE=1 SV=2 - [H7BY16_HUMAN]	35.77	17.91	2	3	3	3	296	32.4	5.36
Q92692-2	Isoform Alpha of Nectin-2 OS=Homo sapiens GN=PVRL2 - [PVRL2_HUMAN]	29.87	5.64	2	2	2	2	479	51.3	5.11
Q86YZ3	Hornerin OS=Homo sapiens GN=HRNR PE=1 SV=2 - [HORN_HUMAN]	28.37	4.49	1	2	2	2	2850	282.2	10.04
