# Supplementary material for: SFPQ directs histone H3.3 deposition to R-loops in DNA repeats to protect genome stability
Source: Nat Commun. 2026 Feb 24;17:3151. doi: 10.1038/s41467-026-69479-w (PMC13043726; doi:10.1038/s41467-026-69479-w)
Supplement: Supplementary file 8 — Supplementary Data 6 [file 41467_2026_69479_MOESM8_ESM.xlsx]

## Sheet: Sheet1
Supplementary data 6: Data of mass spectrometric analysis of protein band #5 shown in main figure 3A.
Accession	Description	Score	Coverage	# Proteins	# Unique Peptides	# Peptides	# PSMs	# AAs	MW [kDa]	calc. pI
Q15233	Non-POU domain-containing octamer-binding protein OS=Homo sapiens GN=NONO PE=1 SV=4 - [NONO_HUMAN]	2518.26	51.8	1	21	22	92	471	54.2	8.95
P08670	Vimentin OS=Homo sapiens GN=VIM PE=1 SV=4 - [VIME_HUMAN]	2450.24	72.32	1	35	38	77	466	53.6	5.12
P23246	Splicing factor, proline- and glutamine-rich OS=Homo sapiens GN=SFPQ PE=1 SV=2 - [SFPQ_HUMAN]	2022.3	39.46	1	24	25	93	707	76.1	9.44
O60506-3	Isoform 3 of Heterogeneous nuclear ribonucleoprotein Q OS=Homo sapiens GN=SYNCRIP - [HNRPQ_HUMAN]	1396.64	48.58	1	24	24	48	562	62.6	7.56
P61978-3	Isoform 3 of Heterogeneous nuclear ribonucleoprotein K OS=Homo sapiens GN=HNRNPK - [HNRPK_HUMAN]	1233.61	45.68	1	18	18	36	440	48.5	5.54
Q8NC51	Plasminogen activator inhibitor 1 RNA-binding protein OS=Homo sapiens GN=SERBP1 PE=1 SV=2 - [PAIRB_HUMAN]	994.41	46.32	1	22	22	47	408	44.9	8.65
Q9BXS6-2	Isoform 2 of Nucleolar and spindle-associated protein 1 OS=Homo sapiens GN=NUSAP1 - [NUSAP_HUMAN]	833.34	48.86	2	19	19	30	440	49.3	9.91
Q6NZI2	Polymerase I and transcript release factor OS=Homo sapiens GN=PTRF PE=1 SV=1 - [PTRF_HUMAN]	823.64	31.54	1	13	13	21	390	43.4	5.6
O95793-2	Isoform Short of Double-stranded RNA-binding protein Staufen homolog 1 OS=Homo sapiens GN=STAU1 - [STAU1_HUMAN]	793.17	48.59	2	21	21	28	496	54.9	9.51
P16989	Y-box-binding protein 3 OS=Homo sapiens GN=YBX3 PE=1 SV=4 - [YBOX3_HUMAN]	745.06	57.26	1	13	16	29	372	40.1	9.77
Q96I24	Far upstream element-binding protein 3 OS=Homo sapiens GN=FUBP3 PE=1 SV=2 - [FUBP3_HUMAN]	737.67	54.37	1	20	20	27	572	61.6	8.38
P13645	Keratin, type I cytoskeletal 10 OS=Homo sapiens GN=KRT10 PE=1 SV=6 - [K1C10_HUMAN]	684.56	30.14	1	14	15	20	584	58.8	5.21
A6NLN1	Polypyrimidine tract binding protein 1, isoform CRA_b OS=Homo sapiens GN=PTBP1 PE=1 SV=4 - [A6NLN1_HUMAN]	678.48	43.45	4	14	14	23	527	56.5	9.38
Q9NZM5	Glioma tumor suppressor candidate region gene 2 protein OS=Homo sapiens GN=GLTSCR2 PE=1 SV=2 - [GSCR2_HUMAN]	666.02	37.87	1	15	15	25	478	54.4	10.32
Q8WXF1	Paraspeckle component 1 OS=Homo sapiens GN=PSPC1 PE=1 SV=1 - [PSPC1_HUMAN]	653.58	31.55	1	14	14	24	523	58.7	6.67
K7EMM8	Putative oxidoreductase GLYR1 (Fragment) OS=Homo sapiens GN=GLYR1 PE=1 SV=2 - [K7EMM8_HUMAN]	650.29	29.01	5	9	9	18	524	57.3	9.23
Q9UMS4	Pre-mRNA-processing factor 19 OS=Homo sapiens GN=PRPF19 PE=1 SV=1 - [PRP19_HUMAN]	646.41	55.16	1	15	15	27	504	55.1	6.61
P04264	Keratin, type II cytoskeletal 1 OS=Homo sapiens GN=KRT1 PE=1 SV=6 - [K2C1_HUMAN]	546.59	25	1	12	14	15	644	66	8.12
Q9H6F5	Coiled-coil domain-containing protein 86 OS=Homo sapiens GN=CCDC86 PE=1 SV=1 - [CCD86_HUMAN]	518.15	40.83	1	11	11	21	360	40.2	10.33
P35908	Keratin, type II cytoskeletal 2 epidermal OS=Homo sapiens GN=KRT2 PE=1 SV=2 - [K22E_HUMAN]	501.04	21.91	1	10	13	13	639	65.4	8
P56182	Ribosomal RNA processing protein 1 homolog A OS=Homo sapiens GN=RRP1 PE=1 SV=1 - [RRP1_HUMAN]	498.73	31.45	1	13	13	17	461	52.8	9.33
P42167	Lamina-associated polypeptide 2, isoforms beta/gamma OS=Homo sapiens GN=TMPO PE=1 SV=2 - [LAP2B_HUMAN]	474.27	45.81	1	12	12	14	454	50.6	9.38
A0A087X1S2	Nuclease-sensitive element-binding protein 1 OS=Homo sapiens GN=YBX1 PE=1 SV=1 - [A0A087X1S2_HUMAN]	394.28	39.17	2	5	8	11	314	34	7.53
Q9BTD8-4	Isoform 4 of RNA-binding protein 42 OS=Homo sapiens GN=RBM42 - [RBM42_HUMAN]	391.06	27.8	5	9	9	21	446	47	9.5
Q9BZI7-2	Isoform 2 of Regulator of nonsense transcripts 3B OS=Homo sapiens GN=UPF3B - [REN3B_HUMAN]	379.53	30	2	12	12	14	470	56.2	9.42
P35527	Keratin, type I cytoskeletal 9 OS=Homo sapiens GN=KRT9 PE=1 SV=3 - [K1C9_HUMAN]	373.73	19.58	1	7	8	8	623	62	5.24
A0A087WTT1	Polyadenylate-binding protein 1 OS=Homo sapiens GN=PABPC1 PE=1 SV=1 - [A0A087WTT1_HUMAN]	323.24	21.26	4	9	9	11	522	58.5	9.26
Q3BDU5	Prelamin-A/C OS=Homo sapiens GN=LMNA PE=2 SV=1 - [Q3BDU5_HUMAN]	284.28	28.34	4	12	12	12	487	55.6	6.65
A0A087X2B5	Basigin (Fragment) OS=Homo sapiens GN=BSG PE=1 SV=1 - [A0A087X2B5_HUMAN]	281.43	36.65	3	6	6	9	221	23.9	5.25
Q9Y6M1-5	Isoform 5 of Insulin-like growth factor 2 mRNA-binding protein 2 OS=Homo sapiens GN=IGF2BP2 - [IF2B2_HUMAN]	260.77	20.69	7	7	7	8	493	54.7	7.52
Q8IY81	pre-rRNA processing protein FTSJ3 OS=Homo sapiens GN=FTSJ3 PE=1 SV=2 - [SPB1_HUMAN]	260.44	8.62	1	5	5	7	847	96.5	8.4
O43660	Pleiotropic regulator 1 OS=Homo sapiens GN=PLRG1 PE=1 SV=1 - [PLRG1_HUMAN]	258.13	22.76	1	7	7	10	514	57.2	9.17
Q8NEF9	Serum response factor-binding protein 1 OS=Homo sapiens GN=SRFBP1 PE=1 SV=1 - [SRFB1_HUMAN]	248.3	26.34	1	9	9	9	429	48.6	9.58
Q8ND56-3	Isoform 3 of Protein LSM14 homolog A OS=Homo sapiens GN=LSM14A - [LS14A_HUMAN]	216.97	17.77	3	7	7	7	422	46.4	9.54
H0YA55	Serum albumin (Fragment) OS=Homo sapiens GN=ALB PE=1 SV=1 - [H0YA55_HUMAN]	215.89	8.37	3	5	5	6	454	51.5	6.95
Q8WU90	Zinc finger CCCH domain-containing protein 15 OS=Homo sapiens GN=ZC3H15 PE=1 SV=1 - [ZC3HF_HUMAN]	212.5	11.97	1	4	4	5	426	48.6	5.31
P05787	Keratin, type II cytoskeletal 8 OS=Homo sapiens GN=KRT8 PE=1 SV=7 - [K2C8_HUMAN]	187.28	9.94	2	3	6	8	483	53.7	5.59
P14618	Pyruvate kinase PKM OS=Homo sapiens GN=PKM PE=1 SV=4 - [KPYM_HUMAN]	175.04	12.99	1	4	4	4	531	57.9	7.84
P14384	Carboxypeptidase M OS=Homo sapiens GN=CPM PE=1 SV=2 - [CBPM_HUMAN]	168.12	25.06	1	9	9	12	443	50.5	7.36
A0A0A0MRK1	G patch domain-containing protein 4 OS=Homo sapiens GN=GPATCH4 PE=4 SV=1 - [A0A0A0MRK1_HUMAN]	162.72	7.57	4	2	2	3	370	42	9.31
P62851	40S ribosomal protein S25 OS=Homo sapiens GN=RPS25 PE=1 SV=1 - [RS25_HUMAN]	161.39	24	1	4	4	4	125	13.7	10.11
P35637-2	Isoform Short of RNA-binding protein FUS OS=Homo sapiens GN=FUS - [FUS_HUMAN]	159.3	13.14	3	5	5	8	525	53.3	9.36
P60709	Actin, cytoplasmic 1 OS=Homo sapiens GN=ACTB PE=1 SV=1 - [ACTB_HUMAN]	156.56	25.33	2	6	6	6	375	41.7	5.48
O60832	H/ACA ribonucleoprotein complex subunit 4 OS=Homo sapiens GN=DKC1 PE=1 SV=3 - [DKC1_HUMAN]	119.97	10.51	1	4	4	4	514	57.6	9.42
B4DR63	26S protease regulatory subunit 4 OS=Homo sapiens GN=PSMC1 PE=1 SV=1 - [B4DR63_HUMAN]	114.29	12.53	2	3	3	3	367	41.1	5.01
Q07666	KH domain-containing, RNA-binding, signal transduction-associated protein 1 OS=Homo sapiens GN=KHDRBS1 PE=1 SV=1 - [KHDR1_HUMAN]	112.63	18.96	2	4	4	6	443	48.2	8.66
E7EVL6	Replication initiator 1 (Fragment) OS=Homo sapiens GN=REPIN1 PE=1 SV=1 - [E7EVL6_HUMAN]	112.46	21.23	5	2	2	2	146	16.1	11.63
Q13501-2	Isoform 2 of Sequestosome-1 OS=Homo sapiens GN=SQSTM1 - [SQSTM_HUMAN]	110.57	11.52	2	3	3	3	356	38.6	5.47
P42766	60S ribosomal protein L35 OS=Homo sapiens GN=RPL35 PE=1 SV=2 - [RL35_HUMAN]	103.92	26.02	1	3	3	4	123	14.5	11.05
F5H265	Polyubiquitin-C (Fragment) OS=Homo sapiens GN=UBC PE=4 SV=1 - [F5H265_HUMAN]	102.08	63.09	19	4	4	4	149	16.8	6.58
P05026-2	Isoform 2 of Sodium/potassium-transporting ATPase subunit beta-1 OS=Homo sapiens GN=ATP1B1 - [AT1B1_HUMAN]	91.61	12.62	2	3	3	3	301	34.9	8.65
C9JL19	60 kDa heat shock protein, mitochondrial (Fragment) OS=Homo sapiens GN=HSPD1 PE=1 SV=1 - [C9JL19_HUMAN]	87.99	39.76	7	2	2	3	83	9	10.64
Q13283	Ras GTPase-activating protein-binding protein 1 OS=Homo sapiens GN=G3BP1 PE=1 SV=1 - [G3BP1_HUMAN]	78.4	9.23	1	3	3	3	466	52.1	5.52
Q99933-4	Isoform 4 of BAG family molecular chaperone regulator 1 OS=Homo sapiens GN=BAG1 - [BAG1_HUMAN]	77.25	16.09	4	2	2	2	230	26	5.24
Q16352	Alpha-internexin OS=Homo sapiens GN=INA PE=1 SV=2 - [AINX_HUMAN]	76.14	5.81	1	2	3	3	499	55.4	5.4
Q5TBP9	Protein LSM14 homolog B (Fragment) OS=Homo sapiens GN=LSM14B PE=1 SV=1 - [Q5TBP9_HUMAN]	74.89	13.31	2	2	2	2	248	26.7	8.5
P19338	Nucleolin OS=Homo sapiens GN=NCL PE=1 SV=3 - [NUCL_HUMAN]	70.83	8.45	1	4	4	4	710	76.6	4.7
Q5JP53	Tubulin beta chain OS=Homo sapiens GN=TUBB PE=1 SV=1 - [Q5JP53_HUMAN]	68.49	13.85	2	4	4	4	426	47.7	4.81
B4DEH8	Polyadenylate-binding protein 2 OS=Homo sapiens GN=PABPN1 PE=1 SV=1 - [B4DEH8_HUMAN]	66.05	11.31	5	2	2	2	168	19	9.23
Q9GZR2	RNA exonuclease 4 OS=Homo sapiens GN=REXO4 PE=1 SV=2 - [REXO4_HUMAN]	56.01	5.21	1	2	2	2	422	46.6	9.77
Q12874	Splicing factor 3A subunit 3 OS=Homo sapiens GN=SF3A3 PE=1 SV=1 - [SF3A3_HUMAN]	49.46	4.99	1	2	2	2	501	58.8	5.38
A0A0C4DFN0	Zinc finger and SCAN domain-containing protein 25 OS=Homo sapiens GN=ZSCAN25 PE=4 SV=1 - [A0A0C4DFN0_HUMAN]	28.81	4.73	3	2	2	2	465	52.8	8.38
A0A0A0MSG5	SPATS2-like protein OS=Homo sapiens GN=SPATS2L PE=4 SV=1 - [A0A0A0MSG5_HUMAN]	23.1	6.32	6	2	2	2	475	52.4	9.66
