# Supplementary material for: SFPQ directs histone H3.3 deposition to R-loops in DNA repeats to protect genome stability
Source: Nat Commun. 2026 Feb 24;17:3151. doi: 10.1038/s41467-026-69479-w (PMC13043726; doi:10.1038/s41467-026-69479-w)
Supplement: Supplementary file 10 — Supplementary Data 8 [file 41467_2026_69479_MOESM10_ESM.xlsx]

## Sheet: Foglio1
Supplementary data 8: Oligonucleotides used in this study
PCR primers for qRT-PCR only
Primer	Sequence	Source
CCL5 FW	CCTCCCCATATTCCTCGGAC	Chen et al., 2021 [127]
CCL5 RV	CACACTTGGCGGTTCTTTC
DDX60 FW	CCCAGGGTCCAGGATTTTAT	Miglietta et al., 2021 [128]
DDX60 RV	GAACAGTTGCTGCCACTTGA
IFI44 FW	AGCCTGTGAGGTCCAAGCTA	Miglietta et al., 2021 [128]
IFI44 RV	TTTGCTCAAAAGGCAAATCC
IFNB FW	AGTAGGCGACACTGTTCGTG	Miglietta et al., 2021 [128]
IFNB RV	GCCTCCCATTCAATTGCCAC
IFIT1 FW	AGGTTCTCCTTGCCCTGAA	Miglietta et al., 2021 [128]
IFIT1 RV	AAAGCCCTATCTGGTGATGC
CXCL10 FW	ACTGTACGCTGTACCTGCAT	Miglietta et al., 2021 [128]
CXCL10 RV	TGATGGCCTTCGATTCTGGA
IL1α FW	TAAGCTGCCAGCCAGAGAGGGA	Di Minin et al., 2014 [129]
IL1α RV	AGCCTTCATGGAGTGGGCCATAGC
IL6 FW	AAAGCAGCAAAGAGGCACTGGCA	This paper
IL6 REV	CTGCACAGCTCTGGCTTGTTCCT
IL8 FW	GGCAGCCTTCCTGATTTCTG	Di Minin et al., 2014 [129]
IL8 RV	CTTGCCAAAACTGCACCTTCA
IL12 FW	CCTTCACCACTCCCAAAACCT	This paper
IL12 RV	TGTCTGGCCTTCTGGAGCAT
IL23 FW	CAGCAACCCTGAGTCCCTAA	This paper
IL23 RV	TCAACATATGCAGGTCCCACT
TNFa FW	CGAGTGACAAGCCTGTAGCC	Bates et al., 2003 [130]
TNFa RV	GTTGACCTTGGTCTGGTAGG
CGAS FW	AAGGATAGCCGCCATGTTTCT	This paper
CGAS REV	TGGCTTTCAGCAAAAGTTAGG
STING FW	AGCATTACAACAACCTGCTACG	This paper
STING REV	GTTGGGGTCAGCCATACTCAG
IRF3 FW	CTCGTGATGGTCAAGGTTGTG	This paper
IRF3 REV	AGT TTA TTG GTT GAG GTG GTG G
MAD1L1 FW	TCACCACCATTCTCACGTCA	Abakir et al., 2020 [131]
MAD1L1 RV	TGATGGTGTGGAGAGTGGTC
SFPQ FW	TGCCATTCATGCTTCTATGCA	Tsukajara et al., 2013 [135]
SFPQ RV	GGCCTAGACACTCTCATGCTTTC
ATRX FW	GCAACCTTGGTCGAAAGGAGT	Shastrula et al., 2019 [136]
ATRX RV	GGCTCTGGGTGACAAATGTAG
DAXX FW	AAGCCTCCTTGGATTCTGGT	Shastrula et al., 2019 [136]
DAXX RV	ATCATCCTCCTGACCCTCCT
RNaseH1 FW	CCTGTACTTACTGGTGTGGAAAATAGC	Wu et al., 2013 [137]
RNaseH1 RV	CCGTGTGAAAGACGCATCTG
ACTIN_FW	AGCACTGTGTTGGCGTACAG	Hou et al., 2015 [138]
ACTIN_RV	TCCCTGGAGAAGAGCTACGA
PCR primers for qRT-PCR / ChIP-qPCR/ DRIP-qPCR
Primer	Sequence	Source
Sat II FW	TCGATGTTGATTCCATTAGTTTCCA	Tasselli et al., 2016 [132]
Sat II RV	AAATGTGATCTTCATTGAATGGACT
Sat III FW	AATCAACCCGAGTGCAATCG	Tasselli et al., 2016 [132]
Sat III RV	TTCCCTTCCATTCCATTATTATCCATG
αSat FW	CTCACAGAGTTGAACCTTCC	Tasselli et al., 2016 [132]
αSat RV	GAAGTTTCTGAGAATGCTTCTG
Telomere FW	ACACTAAGGTTTGGGTTTGGGTTTGGGTTTGGGTTAGTGT	Cawthon, 2009 [107]
Telomere RV	TGTTAGGTATCCCTATCCCTATCCCTATCCCTATCCCTAACA
DRIP Telo FW	CGGTTTGTTTGGGTTTGGGTTTGGGTTTGGGTTTGGGTT	Rosso et al., 2020 [133]
DRIP Telo RV	GGCTTGCCTTACCCTTACCCTTACCCTTACCCTTACCCT
Subtel 16p FW	TGCAACCGGGAAAGATTTTATT	Deng et al., 2012 [134]
Subtel 16p RV	GCCTGGCTTTGGGACAACT
LINE1_FW	AGGCCACTGTGTGCGCGC	Abakir et al., 2020 [131]
LINE1_RV	CCAGGTGTGGGATATAGTCTC
AluY_FW	AGATCGAGACCATCCTGGCT	Abakir et al., 2020 [131]
AluY_RV	CCGCCTCCCGGGTTCACGCC
AluS_FW	GCCGAGGCGGGCGGATCACC	Abakir et al., 2020 [131]
AluS_RV	GCCTCCCGAGTAGCTGGGAT
SYCP2_FW	TCCCTTCCTGCTCGCCTGTCC	Ueda et al., 2018 [61]
SYCP2_RV	TCCTCTCGCGCTATGCTCTCCT
PDE3A_FW	GACAGCGATGAGTCAGGAGA	Rhee et al.,2017 [56]
PDE3A_RV	TCTGAAGAGTGCGACTGAGG
Oliglonucleotides for PCR cloning fìgenerated for this study
NLS-MCS-MYC TOP	GTACAAGGATCCAAAAAAGAAGAGAAAGGTAACTAGTGCTAGCTTAATTAAGCTCGAGGAACAAAAACTCATCTCAGAAGAGGATCTGTAAT
NLS-MCS-MYC BOT	GTACATTACAGATCCTCTTCTGAGATGAGTTTTTGTTCCTCGAGCTTAATTAAGCTAGCACTAGTTACCTTTCTCTTCTTTTTTGGATCCTT
P dom FW	GTTAATACTAGTCCGCAGGACTCTTCCAAG
P dom RV	GTATCCTCGAGGATCTTCTCCTCGCTGCG
SFPQ FW for pAle cloning	GTTAATACTAGTATGAAGCTCATGTCTC
SFPQ RV for pAle cloning	GTATCCTCGAGGCTAAAATCGGGGTT
SFPQ dP TOP FW	CATCATGGTACCATGGAACAAAAACTCATC
SFPQ dP TOP RV	TGCGGCCGCCCTGCGGCGGTGGCGGCG
SFPQ dP Bottom FW	ACCGCCGCAGGGCCGCAGCGAGGAGA
SFPQ dP Bottom RV	ATGATGCTCGAGCTAAAATCGGGGTTTTTT
SFPQ T150delinsKP FW	GCCAGGCCCGAAGCCTCCGACCCCG
SFPQ T150delinsKP RV	CGGGGTCGGAGGCTTCGGGCCTGGC
DAXX FW	CGGGAATTCATGGCCACCGCTAACAGCAT
DAXX RV	CGGTCTAGAAGCTAATCAGAGTCTGAGAGC
SFPQ LIC FW	TTAAGAAGGAGATATACTATGGAACAAAAACTC
SFPQ LIC RV	ATTGGAAGTAGAGGTTCTCTGCAAATCGGGGTTTTTT
DAXX LIC FW	TACTTCCAATCCATGTACCCATACGATGTT
DAXX LIC RV	TATCCACCTTTACTGCTAATCAGAGTCTGA
