# Supplementary material for: SFPQ directs histone H3.3 deposition to R-loops in DNA repeats to protect genome stability
Source: Nat Commun. 2026 Feb 24;17:3151. doi: 10.1038/s41467-026-69479-w (PMC13043726; doi:10.1038/s41467-026-69479-w)
Supplement: Supplementary file 11 — Supplementary Data 9 [file 41467_2026_69479_MOESM11_ESM.xlsx]

## Sheet: Sheet1
Supplementary data 9: Vectors used in this study
Vector	Origin	Reference	Insert
pCMV-Myc	ClonTech 635689	-	-
Myc-PSF-WT	Addgene #35183	Rosonina et al., 2005 [139]	Myc-SFPQ FL
Myc-PSFΔN	Addgene #35184	Rosonina et al., 2005 [139]	Myc-SFPQ ΔN
Myc-PSFΔP	Cloned into pCMV-Myc by overlap-PCR	This Paper	Myc-SFPQ ΔP
Myc-PSFΔRGG	Addgene #35185	Rosonina et al., 2005 [139]	Myc-SFPQ ΔRGG
Myc-PSFΔPQ	Addgene #35187	Rosonina et al., 2005 [139]	Myc-SFPQ ΔPQ
Myc-PSFΔRRM1	Addgene #35376	Rosonina et al., 2005 [139]	Myc-SFPQ ΔRRM1
Myc-PSFΔRRM2	Addgene #35377	Rosonina et al., 2005 [139]	Myc-SFPQ ΔRRM1
Myc-PSFΔRRM1+2	Addgene #35267	Rosonina et al., 2005 [139]	Myc-SFPQ ΔRRM1+2
Myc-PSFΔ+/-	Addgene #35378	Rosonina et al., 2005 [139]	Myc-SFPQ Δ +/-
Myc-PSF nFS	Cloned into pCMV-Myc by site directed mutagenesis	Kovac et al., 2015 [62]	Myc-SFPQ T150delinsKP
pcDNA3.1-HA	Addgene #128034	-	-
pcDNA3.1-HA DAXX	DAXX CDS cloned into Addgene #128034	This paper	HA-DAXX
pNIC-CTHF	Addgene #26105	-	-
pNIC-SFPQ	SFPQ CDS cloned into Addgene #128034	This paper	Myc-SFPQ-His
pGTvL1-SGC	Addgene #39188	-
pGT-DAXX	DAXX CDS cloned into Addgene#39188	This paper	GST-HA-DAXX
pLV-eGFP	Addgene #36083	Enomono et al., 2013[140]	eGFP
pAle	NLS-MCS-Myc extreme oligos (Eurofins Genomics) cloned into pLV-eGFP using BsrgI (reconstituted)	This Paper	eGFP-NLS-Myc
pLV-P dom WT	SFPQ P domain cloned into pAle using SpeI/XhoI (reconstituted)	This Paper	eGFP-Pdom WT-myc
pLV-P dom nFS	SFPQ P domain containing T150delinsKP patient mutation cloned into pAle using SpeI/XhoI (reconstituted)	This Paper	eGFP-Pdom nFS-myc
psPAX2	Addgene #12260	-	Gag-pol
pMD2.G	Addgene #12259	-	Envelope
pBABE	Addgene #21836	-	eGFP
pBABE-H2BGFP	Addgene #26790	-	eGFP-H2B
