# Supplementary material for: SFPQ directs histone H3.3 deposition to R-loops in DNA repeats to protect genome stability
Source: Nat Commun. 2026 Feb 24;17:3151. doi: 10.1038/s41467-026-69479-w (PMC13043726; doi:10.1038/s41467-026-69479-w)
Supplement: Supplementary file 12 — Supplementary Data 10 [file 41467_2026_69479_MOESM12_ESM.xlsx]

## Sheet: Sheet1
Supplementary data 10. Antibodies used in this study
Antibody	Company	Code	WB	IF	ChIP or DRIP	IP
Actin	Sigma	A5441	1:20000
ATR	Cell Signaling				5 μg
		2790	1:1000	1:150
ATRX	Bethyl	A301-045A		1:100
cGAS	Abclonal	A8335		1:400
CREST	Antibodies Incorporated	15-235	1:3000	1:200	2.5 μg	2 μg
DAXX	Bethyl Laboratories	A301-353A	1:10000		1 μg
H3	Abcam	AB1791	1:1000		1.5 μg
H3.3	Millipore	09-838	1:2000			1.5 μg
HA-tag	Sigma	H9658				3 μg
FANCD2	Novus Bio	NB100-182	1:2000
IKBα	Cell Signaling	#4814		1:100
IRF3	Abclonal	A11373	1:5000	1:500		1.5 μg
Myc-tag	Cell Signaling	2276S	1:500
p65	Cell Signaling	#6956	1:500	1:500
pATR	Genetex	GTX128145	1:2000
pIKBα	Cell Signaling	#2859		1:100
pIRF3	Abclonal	AP1333	1:1000
p-p65	Cell Signaling	3033	1:4000
pSTAT3	Cell Signaling	9145	1:000
Chk1	Cell Signaling	2360S	1:000
P-Chk1	Cell Signaling	133D3		1:12.000
dsDNA	Abcam - clone [35I9 DNA]	ab27156	1:000
HSP90	Santa Cruz	SC13119	1:000
RPA32	Bethyl Laboratories	SC13119	1:000
pRPA32	Bethyl Laboratories	A300-246A		1:800
p-RPA32S33	Bethyl Laboratories	A300-246A	1:1000			5 μg
p-STING	Abclonal	AP1223				7 μg
RAD51	Novus Bio	NB100-148	1:5000	1:200	2.5 μg	2 μg
RPA32	Novus Bio	NB100-158	1:4000
SFPQ/PSF	Bethyl Laboratories	A301-321A	1:1000
STAT3	Cell Signaling	#9139		1:100	3 μg (DRIP)
STING	Cell Signaling	80231		1:100
S9.6	Kerafast	ENH001		1:200
TRF1	Santacruz	sc-6165-R	1:1000
TRF2	Millipore	05-521			4 μg
Vinculin	Cell Signaling	#13901		1:500
γH2AX	Millipore	07-164		1:500
Goat anti-Mouse Alexa Fluor 555	Invitrogen	A21422		1:500
Goat anti-Mouse Alexa Fluor 488	Invitrogen	A11001	1:10000	1:500
Goat anti-Rabbit Alexa Fluor 555	Invitrogen	A21428	1:10000
Goat anti-Rabbit Alexa Fluor 488	Invitrogen	A11008		1:500
Goat anti-Human Alexa Fluor 555	Invitrogen	A21433		1:500
Goat anti-Rabbit	Sigma	A6154	1:10000
Goat anti-Mouse HRP	Sigma	A4416	1:1000
pre-immune mouse IgG	Santa Cruz	sc-2025			same quantity like other ChIP antibody	same quantity like other IP antibody
pre-immune rabbit IgG	Santa Cruz	sc-2027			same quantity like other ChIP antibody	same quantity like other IP antibody
