# Supplementary material for: SFPQ directs histone H3.3 deposition to R-loops in DNA repeats to protect genome stability
Source: Nat Commun. 2026 Feb 24;17:3151. doi: 10.1038/s41467-026-69479-w (PMC13043726; doi:10.1038/s41467-026-69479-w)
Supplement: Supplementary file 16 — Source Data [file 41467_2026_69479_MOESM16_ESM.xlsx]

## Sheet: Figure 1
Figure 1a top					Figure 1a bottom				Figure 1b				Figure 1c			Figure 1d			Figure 1e
	siControl	siSFPQ	siRNaseH1		siControl	siSFPQ	siRNaseH1		siControl	siSFPQ	siRNaseH1		siControl	siRNaseH1		siControl	siRNaseH1		Telomere		SUub16p		SatIII		satII		aSat		AluS		AluY		LINE1		WRNIP
	1161	3148.94	2134.81		19.65	37.25	40.3809		0.1025	0.178	0.319		0.0115	0.0435		0.129	0.594		siControl	siRNaseH1	siControl	siRNaseH1	siControl	siRNaseH1	siControl	siRNaseH1	siControl	siRNaseH1	siControl	siRNaseH1	siControl	siRNaseH1	siControl	siRNaseH1	siControl	siRNaseH1
	5012.33	1218.75	3535.41		16.95	57.8	68.05		0.0825	0.2525	0.172		0.015	0.026		0.275	0.478		1	3.73608	1	3.35133	1	1.49738	1	2.82482	1	3.73866	1	3.44019	1	3.5004	1	2.4114	1	0.413712
	1251.2	1466	8996.85		13.55	36.8571	53.55		0.152	0.269	0.2875		0.0145	0.03		0.142	0.324		1	4.40123	1	2.3906	1	1.38497	1	2.60286	1	2.9546	1	3.19455	1	2.59857	1	2.0936	1	0.826518
	1180.91	1410.95	3119.41		19.25	42.75	71.9		0.019	0.1885	0.221667		0.023	0.036		0.094	0.419		1	2.36758	1	2.53395	1	1.45496	1	2.65068	1	1.57971	1	2.5855	1	2.43245	1	2.80927	1	1.32411
	4117.38	1356.5	2861.1
	1205.4	3225.55	17395.6
	1641.38	1216.94	1732.95
	720.83	5064.03	8724.27
	1513.83	9429.33	3406.11
	1020.75	3584.81	1398.88
	2112	3028.1	7492.98
	862.59	1728.79	18627.6																Figure 1f
	1816.18	1976.97	903.11																Telomere				SubTel16p				Sat III				Sat II				α Sat				Alu S				Alu Y				LINE1
	4731.1	2259.36	982.24																siControl	SiC+RNH1	SiS	SiS+RNH1	SiC	SiC+RNH1	SiS	SiS+RNH1	SiC	SiC+RNH1	SiS	SiS+RNH1	SiC	SiC+RNH1	SiS	SiS+RNH1	SiC	SiC+RNH1	SiS	SiS+RNH1	SiC	SiC+RNH1	SiS	SiS+RNH1	SiC	SiC+RNH1	SiS	SiS+RNH1	SiC	SiC+RNH1	SiS
	24819.3	10169.5	2666.56																1	0.055116	2.80858	0.073944	1	0.0168	1.36441	0.001066	1	0.025771	2.06136	0.011593	1	0.17375	0.644866	1.35994	1	0.00172	2.00895	0.226639	1	0.011849	1.94805	0.017402	1	0.006071	3.17403	0.019272	1	0.025941	2.35317
	968.67	1608.76	5357.64																1	0.003708	3.13014	0.018276	1	0.021678	1.66456	0.014554	1	0.022979	1.41084	0.010617	1	0.168601	0.537503	2.26454	1	0.0861968	1.36869	0.0847634	1	0.030309	2.281	0.061395	1	0.027411	2.52628	0.027112	1	0.147404	2.49333
	7394.24	2754.75	7868.27																1	0.0465687	1.99049	0.0660867	1	0.022892	1.30484	0.020422	1	0.037924	2.27887	0.008767	1	0.157753	0.37208	1.69075	1	0.180176	2.58017	0.0806134	1	0.040123	2.6515	0.017777	1	0.030803	1.91187	0.060071	1	0.033307	1.70709
	1978.56	2217.44	46810.9
	3301.71	5286.31	12225.9
	1796.41	1150.76	3114.17
	1634.29	1743	6395.5
	1568.5	5627	3522.08
	1219.69	4705.32	13953.9
	1824.26	2492.94	11025
	2544.82	1050.94	2746.06
	1306.68	2818	14910.2
	2640	2568.82	6312
	1052.94	3856.08	3668.77
	1160.76	1971	4893.98
	2795.94	2157.37	1392.51
	1518.83	2712	3399.74
	1315.13	869.97	1381.93
	3085.13	1202.41	11818.9
	2677	662.71	4258
	3072.94	2571.5	7336.53
	1046.78	3604.03	3348.69
	1449.42	3095.95	1773.17
	2369.71	1731.37	1747
	4373.04	1587.82	22082.6
	2289.58	3367.48	9211.88
	2782.06	1527.03	4296.71
	5103	1133.06	26493
	3098.89	1078	7200.43
	6531.83	1726.06	3651.21
	3368.65	3285	2134.3
	6473.5	1676.38	9690.09
	1697.22	1930.74	3951.96
	1850.63	1815.12	1104.47
	4237.46	1345.67	7481.67
	1618.71	1146.38	3744.42
	926.38	1047.76	18918.1
	2103	1874.5	5528.67
	2728.06	879.09	5553.42
	1074.69	1581.56	3450.48
	1312.33	936.06	3412.39
	1462.8	4396.32	10425.4
	1569.71	2506.44	2415.57
	1942.08	938.16	2908.23
	2526.09	5180.14	3380.16
	2240.33	1192.65	5206.22
	1001.88	3270.78	2265
	2670.43	8272.88	2753.27
	2427.76	4340.47	1580.31
	1094.18	14683.5	2561.33
	955.25	13897	1013.89
	1487.47	6407.5	6188.5
	1097.86	926.56	4125.53
	1221.06	1242.5	1319.69
	2210.79	1380.23	6587.44
	2848.75	1333.73	2556.24
	2040.11	4301.58	2767.95
	3963.59	3224.6	16617.3
	1450.06	2708.47	8164.5
	1296.59	7591.7	6104.44
	2250.88	2394.55	3452.32
	851.09	2152	6478
	1573.76	5910.25	11349.7
	3734.06	2474.11	819.29
	6875.97	1617.32	2650.94
	3854.47	1741.6	33862.1
	2551.25	2787.35	100558
	8794.5	5370.31	8179.08
	1588.28	6696.33	9260.4
	6375.5	2245.56	11922.9
	2020.74	4029.56	1765.84
	1186.84	1297.67	1540.5
	4821.91	1479.62	24210.6
	629.89	1903.63	3214.62
	1226.84	2689	1293.89
	1659.29	1101.29	31489.8
	1818.75	6519.53	3137.04
	1073.33	4661.33	6126.18
	1933.14	4338.69	9799.58
	6955.83	952.39	2920.02
	1909.74	5436.08	6497.5
	1012.83	1874.84	9246.41
	1037.68	5224.85	93680.1
	2407.71	7714.42	8693.61
	2129.82	4043.23	10783.5
	1987.09	994.33	7686.35
	1944.12	1187.26	2708.5
	1807.5	4709.44	2909.48
	1666.16	4096.03	5678.53
	4900.6	3256.76	9590.5
	786.83	2041.63	7161.58
	1148.11	7651.66	1774.94
	3427.5	3982.43	12327.7
	1943.35	5408.5	5183
	1609.02	1473.21	8773.77
	1470.58	1986.56	9496.84
	1113.92	2762.69	2895.16
	1378.74	2116.27	7001.64
	5045.4	1570.79	7234.18
	2167.82	1402.95	3961.75
	1273.95	3286	12228.2
	2740	1267.89	3561.2
	3219.37	9491.14	1887.33
	1313.81	1856.6	3572.4
	2379.93	4397.45	5436.5
	897.2	8342.58	7247
	3398.53	1807.27	2133
	4784.92	3589.18	6791.92
	3203.76	5122.92	7789.74
	1077.71	1904.57	1784.6
	1189.81	3790.71	4584.52
	1117.6	3024.55	3044.87
	3808.25	24667.8	11902.4
	4546.65	5311.31	3205.51
	1348.9	8169.98	1468.6
	1800.73	4023.4	5155.9
	3176.59	1446	4415.65
	1088.2	2765.13	2040.08
	1277.79	3273.63	8472.58
	9365.3	3386.14	955.35
	1018.33	3316.42	3870.4
	2050.05	7222.83	2074.18
	3911.94	2410.87	3070.05
	1453.74	6005.61	1587.55
	3600.25	2485.83	1846.67
	1538.22	5019.28	3304.5
	1437.33	1417.7	1267.05
	1611.16	5292.33	1658.45
	1360.56	4025.28	15864.7
	1733.39	2395.5	4129.5
	2536.97	1192.06	7846.65
	1522.78	1109.84	2794.13
	981.67	1816.67	1785.06
	1046.91	1058.22	6595.13
	2509.09	9817.48	3384.39
	2314.88	2532.18	3376.44
	1435.13	4778.53	96885.5
	1782.15	1000.05	1373.42
	998.32	2399.74	1665.28
	1571.05	3078.88	2670.94
	1316.75	2174.31	1508.61
	961.5	10213	2317.33
	1361	4256.02	5056.38
	2525.95	1090.72	6490.74
	2644.83	1359.44	1885.15
	1150.5	4596.15	2180.79
	2645.79	2981.75	3332.18
	4830.44	4180.51	2335.71
	1258.56	7327.6	3539.4
	1784.35	3204.63	1970.41
	3626	1241.41	3297.91
	1173.67	6571.79	8113.9
	1527.33	8142.31	5104.5
	1277.12	2113.43	7183.86
	1872.5	1338.5	1467.33
	870.69	8297.93	1293.35
	6296.64	1801.5	3338.9
	2212.4	2887.74	3897.6
	1005.81	1234.86	2653.56
	6170.22	1162.38	4888.5
	4263.2	6819.5	2193.26
	1995.2	6347	4393.22
	1661.44	6523.5	3389.96
	1711.65	1270.57	4257.68
	1936.89	5389.42	9249.04
	6911.91	1469.26	4126.7
	2020.11	1376.21	10559
	1160.5	1120	1621.21
	2763.59	2383.47	1346.95
	1283.4	3292.21	2017.5
	3757.25	6580.4	6842.5
	3392.59	2544.4	2197.5
	1577.18	2693.42	1470.71
	1448.74	7304.78	12499.6
	2620.92	4989.45	8205.57
	1621.69	1950.83	6734.67
	9190.71	15563.7	11812.7
	2463.31	7066.25	4644.88
	3245.67	1633	5778.17
	1678.33	2671.2	1022.5
	2996.38	1891.13	6751
	4139.47	3803.37	4035.24
	2367.5	1886.03	2186.18
	1161.71	1349.83	1230.18
	1401.38	3273.46	8095.84
	1993.59	3352.98	3341.72
	1299.82	1043.67	8035.75
	1066.06	2051.43	1079.66
	1542.41	5629.88	2360.53
	4160	1624	1175.31
	1976	1454.59	1164.93
	5958.64	1664.29	1453.53
	1332.67	2574	1518
	940.44	1490.21	1147.7
	1079.32	2534.79	3510.34
	1680.33	1539.63	674.93
	6368	2754.89	3184.97
	1030.28	1758.4	1731.54
	1813.63	5372	3461.9
	2502	1324.7	12617.6
	3491.71	2443.44	7226.45
	1795.91	3070.06	12370.8
	1243.25	2300.93	1419.86
	3777.29	2081.22	7235.09
	1150.08	1638.54	1451.89
	1223.77	2380.8	3194.05
	4740	4575.03	1946.69
	1419.75	2157.56	2993.33
	4893.5	1217.37	6832.28
	1848	3052.78	733.4
	1852.47	1265.88	1328.91
	1103.89	1280.75	1363.83
	1015.13	1775.38	7716.11
	3078.32	3574.55	1471.75
	1344.29	1578.94	637.15
	4239	1077.03	2627.66
	4334	4960.59	1818.25
	4662.18	1998	3572
	1484.26	2226.42	7777.08
	3653.84	4510.27	8336.27
	2633.93	2360.59	9133.49
	1073.53	4718.5	2526
	1672.38	3114.45	1109.82
	1291.8	5073.16	3992.82
	1572.12	3683.8	2099.29
	2524.18	2761.79	2735.45
	1372.25	1986.5	3586.32
	2381.7	5112.25	6722.26
	1178.88	1708.36	10471
	12861.5	2079.67	3523.53
	798.76	1344.53	9477.46
	6819.72	1602.18	6486.79
	2227.42	2781	2709.56
	1505.71	4073.48	6101.18
	3341.12	1669.27	7351.2
	850.59	7698.44	2047.9
	1460.4	1456	6198.47
	1258.71	1335.9	11710.3
	1666.33	4709.94	6485.5
	3155.32	1870.65	1682.33
	2122.68	2373.29	1298.88
	937.17	2471.12	2454.08
	4875.58	3111.13	2240.67
	6845.92	887.44	4627.81
	3029.29	4091.7	1255.13
	1628.22	10248.6	2839.9
	3805.5	4057.25	2024.48
	3564.89	1340.35	3383.62
	1245.92	3328.65	1750.28
	2479.5	1286.09	7842.7
	2005.08	888.71	7023.67
	2567.17	4728.92	4175.2
	1351.89	1576	2455.12
	3725.47	2997.96	1522.13
	4759.63	3664.65	2001.71
	5296.83	2085.92	1590.79
	1200	3815.67	1373
		3544.33	1080.19
	2155.39	3427.72	1547.03
	1570.88	2554.61	1477.59
	2898.41	1880.19	841.19
	1258.62	1981.56	3953
	3502.6	968.17	13480
	1971.53	1043.32	4322.53
	1357	1086.74	4179.45
	2240.95	2454.03	1448.61
	1687.31	1806.38	831.78
	1106	2437.56	7086.71
	2171.4	1964.75	8592.64
	3685.13	1785.12	1307.38
	3841.18	3456.42	1757.47
	1188.6	3780.4	6618.91
	3695.6	3741.29	2853.78
	1565.81	8788.1	1828.62
	1974.59	1936.68	2123.11
	1265.25	4415.42	3622.15
	1773.27	6103.51	9924.96
	2034.95	6983.7	1532.91
	2430.22	6178.92	5194.88
	4118.41	1408.11	826.54
	2518.43	5915.47	3385
	2251.06	1569.83	9877.55
	1183.08	1473	4809.31
	1081.22	9623.64	4177.44
	2571.23	1360.76	2624.74
	1430.41	1766.39	994.12
	4363	3496.5	5572
	1259.67	2129	1128.74
	1390.14	3172.55	3724.22
	14803.5	2420.92	8663.63
	2013	1947	2938
	829.5	721.14	1375.82
	3005.72	4894.79	3146.9
	4448	6262.59	1837
	1978.59	3412.03	2723.56
	1116.06	1660.82	2761.23
	3937	2619	36132.7
	2501.37	1778.96	1559.88
	3736	2965.29	3320.1
	4688.95	16161.6	2352.16
	1390.67	2390.67	3243.5
	3773.45	1474.25	4553.05
	1721.21	1334.28	1312.97
	3304	13223.2	2665.43
	5153	6616	1158.23
	1393.09	1410.67	3643.38
	1658.97	4279.06	8105.86
	1945.25	2107.31	15868.8
	5986.11	7585.19	23412.7
	1964	8683.02	21949.5
	5385.13	1761.05	9293.95
	2417.78	3382.06	10120
	9688.16	4832.61	1673.5
	25414.8	4371	2636.05
	1620.5	25348.7	12792.4
	8384.24	5728.1	1761.55
	1216.84	4697.85	2669.63
	1616.03	21247.8	9781
	1119.24	1205.72	16626.7
	2781.79	18886	3866.63
	2528.86	777	4984.13
	1446.86	2855.92	7307.73
	1476.21	3456.59	17539.5
	1439.84	3647.71	2016.87
	4742.82	3230.71	1234.5
	2290.59	2881.47	2132.24
	2600.31	7009.91	1963.5
	1237.37	2087	2775
	1227.59	1632.37	3293.33
	2015.25	2431.89	2760.69
	1800.33	4571.89	1765.84
	4984.08	2847.26	1256
	1550.92	2425	1414.62
	1959.38	2853.16	6372.71
	2105.89	4745.75	1347.71
	3926	832.63	5771.03
	5071.22	6942.25	1332.84
	1828.58	1606.71	1331.77
	1468.14	893.88	4385.6
	2796.59	4883.89	932.87
	3890.91	7149.1	1093.26
	781.33	2195.54	1534.41
	3916.56	4986.58	2726.07
	1551.53	2753.25	2153.26
	1039	1506.21	935.72
	4894.5	2525.26	2384.32
	6340.53	4698.97	3983.67
	2320	1625.05	1805.97
	1937	1684	2785
	1252.09	10047.4	1110.76
	1329.47	1428.08	1129.38
	1920.54	9628.66	9890.5
	985.75	1329.24	3594
	1305	2226.29	2041.56
	1651.6	4858.95	2466.72
	2271.74	1249.12	3680.8
	3351.08	1207.75	15461
	3208.91	8107.11	1030.44
	2825.1	2357.42	3091
	1616.86	2227.91	6250.3
	1393.84	4716.73	5478
	3902.13	2795.42	2911.67
	2458.03	8957.1	12962.6
	3027.51	1481.88	1552.31
	2121.63	4575.63	2749.18
	1726.65	1370.76	5648.61
	1859.92	2193.17	1049.83
	2229.82	1339.53	890.84
	2538.48	3708.09	2637.63
	4871.5	1524.67	1228.67
	1479	1368.14	3089.4
	3600.63	2643.4	18523.6
	2604	1536.2	2864.11
	2521.84	1178.5	4665.76
	5143.83	8441.35	1249
	1268.56	1875.13	5730.61
	24867.7	1529.94	4152.91
	3151.8	3969.12	5946.15
	1237.36	1333.33	7476.55
	1642.5	3618.65	1891.86
	2832.46	3421.66	7162.66
	2105	4012.06	1987.78
	1928.59	4791.78	3905.3
	5058.95	2399.19	4312.53
	1873.11	6071.64	13066.9
	5142.44	5786.5	2388.75
	1983.42	4265.28	2246.67
	3264.56	18756.8	2840.1
	3439.84	4130.71	1625.91
	3012.29	6960.01	2025.09
	3618.67	2238.24	1702.6
	1517.07	2752.36	4864.17
	1739.21	10535.8	3674.5
	7422.56	2248.77	3007.88
	5165	3837.57	6214.56
	1299.1	7673.76	2176.02
	2462.98	4287.72	2321.58
	1408.58	1979.11	3819.19
	1455.89	3273.18	1681.61
	11202.8	5798.86	2207.26
	1896.09	3401.5	2816.09
	2049	3159.17	937.59
	1402.22	1589.21	5731.56
	1817.22	8758.71	1198.5
	1403.71	1630.5	4496.62
	2554.74	3750	7125.76
	670.71	2292	1961
	2661.41	4527.4	2147.5
	2123.74	10235.6	2740.71
	1323	2775.81	3182.33
	1416.42	7011	3976.66
	1790.49	2225.07	3735.71
	5124.58	3361.95	2469.5
	3129.25	4352	1782.35
	2227.1	6131.78	1883.1
	7292.06	2232.92	4135.08
	1613.19	2900.44	1224.13
	1664.07	550.36	2366
	1967.28	4534.25	7729
	6973.65	1533.69	1625.06
	1771.53	3535.68	3184.71
	968.35	3754	2071.41
	1375.63	1727	3237.51
	5423	3614.75	3355.6
	2391.08	2281.41	2329.66
	366	14359.4	1285.89
	3451.72	10847.2	3437.88
	2878.44	28785.2	2297.12
	2921.88	1823.5	1359.81
	2020.55	2007.23	1325.9
	1110.78	1683.83	1196.38
	13252	15553.3	945.39
	1916.25	4210.71	1509.74
	1931.5	10150.3	2099.74
	10954.6	3608.5	4310.37
	5008.72	3701.94	1478.89
	2396.46	1839	1840.84
	2451.24	4672.83	1859.16
	4570.57	3626.26	2261.53
	5382.45	2182.38	5349.53
	7613.47	9402.83	6120
	1498.62	1410.44	1596.63
	1797	3101.4	1552.42
	3466.47	2631.89	1720.5
	2729.26	6403.57	1091.47
	13358.4	5853.96	1472.12
	1678.44	2847.39	1577.28
	1607.07	3113.05	1561.34
	3055.33	2503.71	2900.25
	2339.88	3891	1717.17
	964.88	21398	5502.94
	1652.2	4245	1200.67
	3375	4047	6622
	12298.4	4531.5	1512.07
	2130	2204.85	7372.34
	2541.04	5181.5	3125.13
	7901.33	5995.92	2138.13
	3750.27	1896.37	1175.63
	1839.36	2193.65	1123.33
	1566.29	1990.34	2505
	4126.58	3812.5	1017.72
	2176.63	1044	2136
	1401.81	2227.46	3453
	2415.21	9746.84	1931.15
	3472.38	3390.5	2126.63
	2316.33	3224.4	1783.21
	1643.6	1345.26	1509.33
	2726.42	1751.8	2833.09
	1998	7205.2	3295.83
	2888.67	1728.6	985.97
	1158.14	2435.66	1790.97
	1731.72	4372.36	2555.66
	1196.33	3145.57	3290.92
	1201	1360.67	957.94
	1000.75	9020.67	1284.78
	3002.07	4382.89	961.38
	647.57	10737.6	1217.24
	2575.51	1910.3	1990.18
	4023.63	1380.45	5690.33
	8003.38	1428.96	938.41
	4910.29	8237.9	1000.5
	3480.29	25570.7	3671.32
	3195.38	24254.2	3171.72
	3065.59	862.14	1560.56
	1173.4	23199.2	1630.68
	5088.82	3950.5	1207.5
	1794.63	5935.06	5247.26
	5415.89	2765.34	5940
	1821.19	5376.85	1805.95
	1201.07	668.79	1505
	1656.48	3957.69	3297.06
	1818.33	4043.35	2588.37
	1484.39	3335.33	1751.5
	2238.41	2665.22	1355.28
	3136.22	3028	1173.82
	8898.47	8916.13	4336.64
	2045.76	8347.17	5276.62
	2453.94	2420.63	5549
	14081.8	1849.75	4197.29
	1498.25	8911.67	1136.56
	3667.45	3694.52	2395.54
	1866.22	4971.88	4752.88
	4417	2625.5	1471.97
	1419.51	1090.28	4545.79
	7067.21	1429.29	1097.56
	1910.81	955.83	1021.4
	1963.22	1017.41	2295.44
	3893.2	1354.56	1772.35
	1860.13	1347.67	8134.62
	2247.81	1611.26	1616.45
	3950.24	3391	3096
	1288.92	3484.67	3754.41
	1045.5	2751.05	6020
	3065.84	10351	4620.44
	1245.22	1874.33	4413.74
	1966	2692.58	10639.1
	1342.33	2563.94	1610.06
	1068.45	4344.63	1462.38
	1258.53	2082.15	4741.71
	1186.86	2357.82	1533.89
	2012.32	4808.24	1983.22
	1166.66	3935.45	6281.74
	1216.12	4205.53	7754.9
	2264.24	2176.86	7432
	3062.91	1176.11	2173.16
	1109.84	4813.81	2886.12
	1829.53	1855.44	1960.97
	4355.29	15568	2438.04
	3587.21	2006.38	4587.32
	1115.29	988	2438.66
	879.41	14671.4	3867.68
	1350.18	2898.57	1649.5
	1075.92	11802.7	2143.3
	1137.73	3239.79	6246.22
	1215.5	1990.47	3738.44
	2360.45	13149	2024.91
	1519.81	1288.25	2296.68
	1648.17	3592.84	2392.5
	5683.73	3056	1724.74
	882.79	908.62	12214.4
	1026.69	6671.3	1024.42
	2199.89	2116.4	1874.04
	1334.86	4944.88	3119.47
	1438.08	1280.25	4231.81
	1826.79	4317.42	2939.89
	3437.21	6914.78	14553.8
	3604.67	5023.22	14480.3
	1974.18	1318.12	2346.98
	1857.46	5228.94	5531.38
	2457.13	1175	37198.4
	1356	1445.5	1382.5
	1481.67	985.12	1624.11
	4009.19	1375.4	2893.75
	1161.35	834.75	7953.16
	2423.94	1048.14	1071.47
	9200.57	4419.53	1440.44
	1716.67	3606.43	6105.5
	3098.11	1689.08	787.38
	2280.95	4586.52	7644.36
	3959.39	1788.95	1096.21
	6615.98	1088.74	950.88
	1321.15	6007.97	1524.38
	1752.24	19308.1	4743.27
	1003.33	2917.45	1746.19
	2184.68	5541.37	3443.42
	3670.74	3854.24	1379.8
	867	1395.84	1684.16
	7263.76	1627.16	976.36
	1093.33	5161	954.18
	1686.29	3675.71	4705.25
	1282.32	1299.06	5590.05
	1265.72	3828.03	1108.97
	1126	2816.66	2094.84
	962.82	5862.83	6102
	7131	1467	12161.6
	2236.74	2216.76	11444.6
	1871.38	2169.02	3360.12
	3371.44	1889.5	2086.68
	4204.33	1587	2985.7
	1418.63	6458.05	10910.1
	5134.78	756.29	12186.7
	1277.88	2813.89	1931.42
	3563.57	1800.98	1317.14
	1978.13	1027.94	2536.92
	1755.2	3915.82	5020.33
	2209.67	3165	6461.05
	1945.67	2077.64	1760.68
	2989.15	2792	4964.04
	3100.86	1156.39	3321.19
	1438.21	2642.94	1209.9
	1911.58	2325.76	930.73
	4177.48	2972	1394.44
	1789	4809.06	1212.25
	957.13	8265.67	2668.37
	3194.56	3287.55	1549.24
	2040.35	1365.69	2987.67
	1554.33	3898.08	5461.66
	2354.09	3597.18	4274.74
	1339.16	4284.85	2382.6
	1835.47	2050.59	6779.68
	1026.89	3383.1	2150.69
	3593.68	4932.55	11622.7
	2066.26	2204	1797.44
	4639.43	9926.65	1161.2
	1622.93	1733.5	10758.1
	3196.24	8608	2431.94
	2403.14	6462.5	1667.13
	3407.83	3706.78	1795.64
	3873.5	4028.26	1544.72
	2418.12	1147.65	1643.6
	7234.27	3324.53	6510.13
	3789.74	1223.1	3656.73
	1266.71	1031.5	1337.5
	1089.25	1108.61	4320.69
	612	4229.8	2334.11
	1274.16	1600	1631.63
	1081	8821.38	1433.56
	3704.32	2408.53	1193.16
	1324.17	7036.75	4149.71
	2604.6	1247.5	1642.5
	1127.86	1805.12	2636.42
	2124.03	2948.3	5962.45
	2052.97	15234.4	1309
	2281.29	783.94	2167.53
	1273.18	1629.88	1489.17
	952.3	26687.3	3907.43
	1176.33	4230	900.35
	2819	1453.58	1106.5
	945.5	1665.17	9229.08
	1170.59	4300.69	3862.06
	1525.47	2871.05	1128.33
	1781.17	3012.75	6437.32
	1233.1	1704.73	3783
	1154.16	1190.89	1228.75
	2055.75	4759.37	1217
	2249	5069.85	4611
	2741.09	1498.26	4358.14
	7517.3	2145.22	1290
	6660.72	4674	1144.06
	1680.47	1767.35	1451.75
	2285.82	3210.61	1443.13
	1390.44	1017.29	1433.28
	1563.3	1155.41	1428.13
		8544.92	3858.79
		1643.05	9554.25
	1161	2028.12	1780.59
	2508	1175.53	4499.43
	2051.42	3400.9	1056.7
	8504.56	7143.84	3395.12
	2932.08	2701.06	1044.11
	4295.75	1351.5	5272.05
	1409.25	4114.75	1356.43
	7773.45	3767.91	8728
	2661	4820.7	1170.12
	3148	3139.14	1180.24
	2427.67	2394.67	1124.94
	1792.81	1115.61	1068
	2184.95	4233.72	4111
	8549.82	6576.31	821.73
	2196.5	3558.05	1113
	2243.14	8083.69	1245.42
	6881.49	3480	1833.21
	2701.95	2192.25	905
	2875.63	3999.77	2122.37
	2080.24	24311.9	1420.75
	2691.3	5524.66	1368.06
	1301.4	1679.73	1482.44
	1318.5	16156.3	7783.44
	1493.4	700.5	2292.25
	1981.71	1552.82	2682.93
	2331.32	2023.63	2444.07
	3120.25	7175.46	3561.4
	4573	12535.2	8571.36
	4824.83	5937.11	1678
	3904.8	44503.6	938.44
	2467.53	2450.63	1075.25
	3729.84	11574.8	1974.83
	2120.45	1722.5	2793.41
	4727.36	7580.49	1345.78
	1835.28	3389.33	939.65
	4084.71	1814.49	749.4
	2226.82	1858.28	1954.35
	11444.5	7276.35	1799.12
	8002.57	21330.3	915.25
	1501.68	1705	1607.88
	3406	909.6	12833.9
	8404.16	3859.85	1213.39
	4723.71	1315.17	1561.44
	6463.06	3233.32	6549.58
	5723.62	1419.41	6192.78
	1852.14	2349.62	3226.94
	9642.21	4104.6	3893.57
	3618.15	2983.06	3280.84
	1328.06	1368.39	7687.96
	2844.56	4198.64	6072.75
	3916.25	2101.45	1534.67
	3248.2	3383.74	10838.1
	1402.75	1333	16285.9
	15936	1317.03	28075
	1800.13	1186	9333.38
	1264.5	2402.06	5248.44
	4711.78	2613.08
	2020.8	2564.84	3378.29
	1556.25	4651.71	2595.41
	4302.57	1596.83	4727.44
	1825.06	2552.79	6941.56
	1349.65	3309.43	3226.56
	4682.91	1470.7	4370.47
	2562.12	23205.3	2334.17
	4388.64	3080.24	721.8
	12294.3	2234.56	909.2
	4788.25	5129.62	16049.1
	4666.9	3202.71	16895.7
	8031.05	5552.85	9604.22
	3238.86	2381.34	16305.1
	2142.53	2378.8	21808.7
	2415.79	5851.5	3936.56
	1319.25	5226.22	6450
	3368.29	6896	8346
	3695.92	1234.5	14251.9
	1619.1	4338.81	4792.13
	6620.84	2940.63	110984
	5435.31	2982.39	12370.8
	4195.79	7625.43	1664.95
	3369.68	2097.98	1461.05
	4567.79	3690.29	11040.2
	1468.25	2235.2	4411.17
	2320.11	2725.06	12222.9
	3405.35	1938.38	44197.4
	8078	1304.5	5935.1
	1805.06	2513.43	2618.55
	4461.21	17943.7	1915.15
	3904.4	2390.71	12240.5
	3524	1966.43	7482.81
	2945.49	15630.6	6845.68
	4196.72	8024.33	26232.4
	1447.44	2267.3	3769
	1934.86	4349.54	4040.24
	1620.88	5387	25542
	8009.71	6050.84	1037.06
	1632	1259.33	21258
	1663	3728.58	12148.9
	3641.94	582.68	6861.2
	24445	7227.72	727.23
	2396.71	1741.69	37529.3
	4476.66	6128.58	6393.18
	1417.09	2873.35	8511.96
	4560.96	1767.03	18896.2
	3632.17	2692.5	4905.18
	1709.25	5770.5	2765.88
	1565.78	4472.15	8520.13
	1520.33	9082.77	8832.79
	1982	2517.87	9497.17
	1992.15	4567.19	1870.77
	2749.75	1184.2	15976.1
	1153.2	1271.16	4084.88
	2184.13	1281.6	5773.66
	2431	2609.71	5103.51
	3296.5	889.33	1823.74
	2726.79	910.7	5156.26
	2453.5		1645
	4424.9	6989.73	3743.5
	3881.77	1434.35	1758.18
	2077.1	1741.35	4567.95
	12578	2570.79	1561.12
	8778	2393.98	14460.3
	1309.22	2255.5	8770.88
	2416.58	1831.16	2573.48
	7522.39	3742.24	3923.76
	3496.29	1548.67	9251.95
	2453.22	2439.64	6391.89
	2443.53	1564.56	3268.47
	4166	2600.5	6263
	2402.2	1198.18	5894.32
	4293.29	4926.5	3873
	5304.11	4520.25	4908.58
	2605.83	2088.26	2121.28
	3127.68	1979.83	10431.7
	2011.74	1975	5902.24
	3855.49	2635.55	5335
	1764.11	1452.95	15279.4
	8000	1830.4	4759.39
	1839.92	3240.42	5108.92
	1709.11	2483.06	2840.71
	7242.12	995.76	5684.7
	2593.09	2055.43	1237.47
	7036.29	1240.44	1267.78
	5851.42	11380.5	2671.24
	9189.89	1900.89	4689
	3766	1550.78	1206.94
	2804.68	1827	2436.89
	3630.48	2299.4	894.94
	5180.61	2057.12	2019.18
	6539.91	1009.04	3105.75
	4685.5	1478.2	4838.5
	2588.1	3458.94	1091.08
	4702.28	1568.1	3502.2
	5562.24	5277.58	1164.13
	3066.5	1401.11	8819.29
	2416.33	4065.88	4043.05
	3382.9	3013.09	4369.22
	1806.21	1528.48	10932.1
	3036.94	2335.42	1968.38
	1437.71	3197.67	4826
	2488.28	8125.64	1948
	3436.26	6069	1509.5
	2731.27	3061.13	5118.11
	3123.79	3282.66	7579.17
	2089.47	2818	16517.9
	2157.32	1355.41	2851.53
	1717.47	1751.82	1315
	2587	2953.57	3702.35
	2820.5	1801.93	5013.5
	3169.22	1295.94	3795.67
	16272.3	7370.09	2137.79
	2077.95	2775.4	9104.58
	2983.67	994.54	11714.4
	2896.5	2287.89	51532.3
	7328.77	787.86	2365.4
	3900.4	1606.8	2450.84
	4204.62	8326.8	1074.67
	2049.15	1520.29	22600.7
	2375.85	4689.53	2493.42
	4443.38	2455.78	5550.5
	9959.76	3215.05	1992.63
	3099.14	7016.46	17374.2
	6952.65	3408.85	5073.68
	1476.5	1555.14	1827.35
	3876.89	2459.59	4138.67
	2516.16	1918.63	1347.94
	4515.38	1130.67	5738.96
	5113.11	8278.68	10496.2
	4782.71	3576.44	5578.5
	1688.94	3527.19	9751.09
	2455.5	11764.5	3468.74
	2093.53	3957.73	1904.53
	2428.11	2828.48	7984.5
	14914.5	1637.97	1324.89
	16989.5	3161.4	2388.15
	3810.57	3210.97	3778.24
	3485.18	1820.89	885.13
	8105.11	5211.89	1018.82
	2013.43	1843.53	3042.67
	2026.74	1571.76	2120.65
	1750	1106.47	8819.83
	3560.15	1814.61	4990.56
	1652.85	10657	5462.65
	3797.74	1843.43	939
	3466.5	5084.29	2158.78
	1486.13	5307	2997.76
	3562.74	3518.56	1265.21
	2520.8	1292.82	12254.6
	7161.37	3134.85	2947.34
	5910.23	1606	9629.71
	3515.63	1335.02	11829
	14019.2	1672.61	8002
	2109.88	1181.74	7251.38
	2990.09	1222.53	8050.73
	3386.02	3685.56	6357.58
	7731.92	1079.36	1512.44
	3158.92	1409.4	4661.49
	56744	1741.26	1215.94
	4124.72	1638.69	1847.75
	2689.08	2091.85	7466.59
	3406.77	1177.56	3432.4
	2828.5	1130.69	2041.21
	5782.85	2911.69	13905.2
	2807.69	4564.71	2130.06
	2134.93	6373.5	13112.6
	14643.8	1888.63	1999
	4088.36	2407.5	6681.28
	2695.98	1117.93	1467.28
	4830.35	1584.61	1683.18
	4507.64	3444.11	1234.41
	6275.35	2739.95	1747.71
	3616.91	6701.42	2871.79
	4701.23	2369.81	2748.58
	4059.34	4348.47	10221.1
	6154.78	1614.93	2683.43
	19456.1	1879.68	5410.76
	3114.53	3062.18	7520.17
	3243.78	2721	1559.15
	3615.16	1211.58	1687.5
	3629.05	2224.83	11471.1
	4038.43	3937	3658.44
	2578.5	4498.5	4085.39
	3264.2	1206.8	2744.49
	3214.73	5424.67	1999.53
	3493	4239.38	7786
	1694.47	4003.25	2054.53
	2610.72	11922.3	3404.49
	1611.37	1272.98	2572.97
	5262.14	1031	1951.53
	1725.88	2489.59	11812.7
	2378	3251.92	2291.98
	27127.8	2565.33	12880.4
	7253.87	5199.99	4891.04
	2530.45	2123.55	1531.58
	54956.3	4349	3008.25
	28757.3	1592.03	4615.54
	12955.6	3816.5	7111.52
	8631.75	7070.6	1617.46
	2910	4593.7	1367.35
	4137.3	2297.7	4015.7
	1573.58	3165.84	5624.7
	3188.36	1805.71	1023.25
	4938.33	1257.71	4628.5
	2025.69	7327.09	98609.5
	11119.9	1988.37	8438.85
	6423.31	1729.95	1684.5
	2384.34	2705.57	8491.4
	1606.24	1460.59	16707.9
	1532.71	14602.1	2221.33
	11336.2	5085.31	883.44
	3069.2	2374.41	15777.2
	2299.13	3705.2	4038.79
	3673.15	1280.05	6356.67
	4059.74	511.67	2108
	3072	6720.22	15279.2
	1936.25	2548.44	3603.13
	3846.88	1943.4	1166.56
	8046.79	2392.95	5644.56
	5158.42	2421.75	5842.25
	3194.58	2232.93	20988.8
	2340.44	7241.58	12077.8
	8421.2	2116.53	4092.71
	2846.36	6528.21	4727.76
	2228.34	5760.58	8403.26
	1384.53	4018.67	1034.37
	11497.1	5604.73	11014.7
	1245.25	3406.09	2727.5
	3259.79	2922.41	1949.35
	2562.57	1948.5	1696.05
	1857.67	3904	1620.07
	1660.56	2833.8	735.86
	2423.35	9324.1	1997.74
	2779.26	2187	1298.28
	2872.37	6814.44	1580.43
	6240.75	8458	5331.38
	4220.71	4737.38	2179.48
	1715.25	3024.53	4834.25
	2668.91	4226.42	7482.9
	10659.5	3340.21	1419.5
	4487	1866.23	782.38
	1272.22	2090.16	3511.5
	2226.72	21173.6	3231.29
	6779.25	1905.5	1251.91
	2205.33	3386.64	6456.31
	3340	4234.32	2004.17
	11000.6	2722.38	3938.74
	2831.3	4168.57	4946.91
	3062.33	3344.13	1105
	5325.55	3005.02	22215.2
	2905.72	809.75	4504.36
	1610.19	2510.53	1179.22
	4506.66	6388.21	2727.92
	2198.44	3166.25	1150
	4434.61	3149.62	15289.9
	3781.8	1028.94	2939.78
	2234.48	1031.71	1447.12
	3930	4649.95	5959.02
	9236.33	6244.2	4094
	2725.5	18034.9	1493.33
	1735.94	4949.04	2602.12
	3547.97	3712.61	1485.35
	1714.81	2494.43	3655.65
	2432.87	6219	3856.46
	2269.65	3086.21	3254.48
	2467.11	2583.39	2968.84
	1619.25	1602.92	2198.74
	1403.59	3509.58	1382.92
	2434.42	4336.03	8303.36
	3210	1511.94	1755.24
	4220.94	3459.39	5523.76
	7810.63	2191.71	1054.68
	1949.58	3748.92	4400.94
	5139.98	4611.44	2434.39
	1650.68	2473.12	1423.06
	1496.09	1759.5	3365.07
	3729.15	1533.71	4675.29
	4232	15736.6	5363.21
	1944.76	3861.4	2949.83
	3140.56	1750.5	1556.16
	2665.78	2014.03	18040.3
	4935.67	1303.84	3543.82
	2311.92	3983.72	5502.07
	2623.5	1665.4	2847.47
	2678.89	1985.18	17267.1
	2808	1807.5	7149.12
	2605.69	5010.73	2302.84
	1670.13	2268.05	7186.38
	2044.88	1522.94	16736
	2089.44	3989.64	3182.22
	1177.22	1945.35	15430
	2685.38	9023.17	3278.94
	2344.3	1208.8	3107.42
	3990.1	1648.5	2065.45
	4397.23	2738.83	8331.09
	1301.19	3998.75	1175
	2306.04	2840.93	2672.31
	4140.18	3935.18	3684.5
	2444.95	2031.42	19869
	2425.52	1839.12	2565.09
	3590.69	1349.55	3946.25
	2091.16	4744.19	4444.26
	2266.35	2030.81	2464.12
	4756.21	2918	2150.26
	4574.82	3058.85	6235.68
	3154.61	4369.08	3995.3
	8936.69	2850.13	25997.2
	5700.17	3230.5	3730.61
	12583.5	11719.2	1924.92
	4749.1	3409.13	89661.9
	4780.41	1302.65	10153.2
	1502.13	7574.45	7102.67
	1656.13	3840	8375.13
	2086.56	3838.5	8370.29
	7132.03	1538.89	7384.04
	1900	1806	2077
	1616.91	2733.67	16816.2
	18299.4	1745.56	5425.4
	3748.78	1340.79	5142
	2252.21	1694.29	6844.1
	6895.2	6247	6141.61
	4329.59	1347.79	2272.13
	1652.81	2387.04	3336.83
	5040.43	1772.52	4989.33
	8755.22	5292.95	3820.5
	1836.6	11637.6	8818.84
	10190.5	1418.94	2314
	8718.64	962.75	1879.6
	1565.47	5294	6533.2
	6111.81	1829	2909.4
	3765.85	1940.47	1031.09
	1452.59	1831.6	5952.28
	1823	1182.06	7467.14
	2053.19	935.06	11925.3
	1926.67	1582.35	6742.34
		1714.33	7775.5
		1203.8	1566.91
		3919.22	16101.6
		1899.18	3264.5
		1441.82	9870.62
		1913	4513.5
		2462.62	4005.66
		4789.24	5656.62
		1948.93	2831.91
		1667.75	7815.7
		5982.65	4684.62
		1215.95	8299.43
		1572.85	7215.3
		1870.37	3008.11
		1753.76	6116.5
		2680.7	3109.32
		1641.24	1489.59
		5230.45	1452.4
		3251.61	3474.67
		5461.4
		828.25	1987.8
		1597.03	6449.5
		2868.42	2417.75
		8834.71	1289.61
		2023.84	17452.9
		2847.75	1649.83
		7210	2980.98
		1157	1565.33
		1676.83	2035.74
		2060.8	1111.21
		1160.6	3209.9
		1294.94	1192.21
		1538.63	15850.7
		3506.38	4636
		2740.35	5941.01
		1976.35	1659
		2938.26	5228.96
		1164.79	10827.8
		2079.13	1240.25
		2526	3339.26
		5174.67	3648.11
		1702	6279.95
		2895.81	9257.86
		1577.88	2744.85
		1377.75	2021.45
		4701.35	3857.11
		746.08	1675.24
		6462.28	2716.24
		3147.89	3770.91
		1801.87	7727.09
		3180.33	4759.05
		2523	1989.64
		2380.85	3475
		1985.44	21712.6
		1300.29	2877.47
		1275.67	3135.23
		9053.05	10669.5
		6234	3670.09
		2711.55	5881.5
		4042.85	3161.26
		4729	6406.84
		7224.33	16988.9
		2441.53	20924.9
		1151.89	3835.06
		2671.33	4558.94
		4464.41	5234.57
		2719.28	6203.57
		4617.61	32422.9
		1911.5	975.57
		1241.32	35157
		3892.77	8191.25
		3612	2839
		1827	3840.06
		893.65	902.5
		4201.03	4225.08
		5605.56	1823.5
		2805.28	3282.68
		4409.76	10154.5
		403.55	1307.89
		7006.21	20580.8
		6858.69	31127.2
		5335.1	3072.9
		7349.05	1666.95
		6182	1630.81
		2084.74	4072.11
		5360.63	2356.84
		1293.97	43473.2
		12203	7862.6
		3990.18	2228.43
		3027.17	5413.67
		4566.16	4458.58
		3036.17	2572.37
		3255.38	1685.64
		2520.38	1307.56
		5313.33	2335.93
		4308.39	7251.9
		1666.71	1683.34
		1416.9	21471.7
		5555.89	4222.33
		10854.7	13290.5
		33564.9	3702.63
		4151.39	1299.53
		1849.86	1615.89
		2624.5	9916.83
		5589.07	1692
		2584.29	5114.88
		18102.3	2462.47
		3814.21	3096.09
		3926.02	6682.42
		3161.9	1621.03
		4654.86	3013.33
		4203.28	1585.26
		2114.23	843.8
		6059.57	932.76
		8179.48	1359.77
		14490.6	8954.74
		1797.79	6525.89
		3306.25	1961.34
		9080.18	2673.5
		1250.21	2023.07
		12654.3	3739.83
		3292.56	5908.42
		4337.72	4618.43
		7293	14601
		14419.8	2996.19
		727.4	4685.59
		1315.57	2600
		2922.35	3628.98
		5500.45	4618.71
		752	1387.73
		4427	3315.82
		4708.05	4093
		5746.67	1627.73
		1462.94	1307.06
		947.17	4487.67
		1917.76	3671.71
		26302.5	2281.58
		7892.83	3902.91
		1375.55	1301.47
		5795.35	2441.31
		3675.96	3184.69
		7548	1579.63
		1469.7	987.94
		1978.5	1135.47
		52265.1	25428.9
		10029.3	1896.85
		12375.6	1083.76
		6324.1	1720.22
		2369.18	12094.2
		9958.22	6865.72
		11234	3855.41
		2150.38	1816.67
		11422.7	1207.12
		7024.57	2121.08
		2189	1568.73
		3787.58	2029.2
		3888.32	4200
		5006.29	6464
		12459.1	1600.73
		42099.2	1855.39
		3785.86	2097.1
		2677.76	11596.1
		2272.57	5218.26
		6716.05	1227.16
		1046.79	10291.6
		523	5365.82
		5181.32	6613.16
		6393.22	2603.92
		2853.25	5252.65
		2790.42	1162.08
		12759.4	3948.88
		713.57	1643.62
		20996.4	1721.11
		14525.6	3523.56
		8130.87	1605.74
		4502.15	2929.03
		2120.58	1242.4
		7235.93	2488.32
		4525.54	2503.47
		3497.75	987.5
		4096	2953.88
		18283.6	655.36
		2774.8	1296.26
		1062.43	2501.97
		8667.29	1458.37
		10254.4	1517.25
		816.36	2464.76
		908.19	1815
		3465.63	3645.16
		10376.5	5173.77
		2836.38	6627.09
		892.04	1341.89
		6044.23	5965.6
		4961	3590.77
		958.57	8595.66
		8594.69	1841.15
		7345.75	2435.84
		3002.5	1995.74
		1658.32	8954.77
		5401.83	1220.9
		7263.02	2352.25
		9183.69	3141.76
		7676.04	3521.73
		3749.41	2252.33
		802.96	8180.1
		10577.4	10584.4
		16275	4256.13
		956.29	2339.14
		4234.99	6355
		1816.62	2859.23
		21157.7	3816.16
		5550.5	3111.38
		19265.8	3072.31
		3522.6	2318.63
		2466.02	7754.72
		9668.57	1182.47
		5092.22	1758.39
		13580.8	12346.4
		4229	2103.37
		6263.63	12641.8
		5405.78	3541.84
		606	3792.5
		1848.04	8960.19
		18662.5	3454
		2984.98	1570
		9106.45	12540
		667.19	4157.32
		702.85	2668.42
		8114.24	8870.78
		1465.29	9321.52
		9021.39	1804
		5627	6178.33
		11791.8	4614.35
		3927.26	1774.28
		2480.38	2012.75
		7694.09	2237.95
		4472.8	3701.75
		8227.66	870.63
		4097.56	4328.43
		898	2473
		1276.5	7066.74
		2004.87	3224
		5746.82	2675.68
		21288.2	2628.39
		1650.21	2407.43
		5226.82	2478.71
		1110.64	3237.71
		2408.68	3173.91
		5577.38	6910.95
		2796.61	1058.88
		1956.93	1780.25
		8060.06	2052.3
		5991.33	2701.66
		902.33	819.89
		15488.4	6148
		3090.77	1094.35
		1157.21	2417.55
		2869.61	2491.14
		2594.13	2702.6
		4446.16	4468.86
		4127	1973.71
		1540.75	11699.1
		5526.44	4860.57
		1628.13	1122.44
		2208.29	11255.6
		7390.25	12582.3
		8636.29	7396.34
		3146.06	5554.32
		11470.9	11285
		1101.79	2872.94
		643.21	1479.5
		10147.4	1837.03
		4207.69	1640.7
		3204.9	8926.48
		3963.9	13205.8
		4590.6	2184.67
		2756.11	3441.56
		6826.2	25963.5
		3430.75	2727.05
		4705.23	7878.88
		2049.07	9293.55
		955.43	17951.6
		1157.39	8383.68
		2081.11	15204.3
		1593.79	5331
		9980.32	4712.76
		3267.04	1518.2
		3913.14	1205.32
		2431.6	3613.4
		4782.79	3813.35
		6566.76	1339.5
		1545.33	37682
		7166.21	5393.59
		26117.7	2520.56
		9969.77	1694.29
		1869.59	2365.49
		3932.35	5427.83
		1684	7050.34
		10352.3	4957.76
		2454.95	8346.14
		4778.84	4936.67
		8514.44	1579.44
		5573.26	3294.17
		2161.72	1548.73
		8984	2394.59
		8982.55	4871.47
		2916.96	986.75
		3513.09	1453.42
		5795.42	1415.86
		20856.5	2570.33
		18113.8	1323.8
		2626.69	1726.79
		2453	1245.89
		6341.42	1086.26
		1514.4	2495.93
		6112.27	1143.32
		1641.39	1161.76
		4239.25	3421.52
		3664.66	2697.79
		4618	1148.33
		6549.68	788.87
		7208.85	19691.8
		7518.42	2118.83
		5852.79	2600
		4458.89	4757.54
		3196.86	4253.82
		1797.97	1186.19
		4522.83	5164
		1918.31	3669.59
		10490.5	8428.71
		52555.5	1648.22
		921.86	1436.89
		5281.62	1431.85
		3458.12	2260.24
		3612.81	3940
		8201	1546.07
		5152.84	4480.86
		3109.74	5502.32
		4349.77	11693
		3169.03	53743.1
		6235.24	6878.89
		4816.45	1570.41
		3735.47	5389.85
		8170.25	2880.13
		3063.07	1126.47
		2797.68	2522.13
		2197.53	10611.1
		3098.17	1668.43
		1326.36	6842.25
		6983.8	2284.41
		1416.16	1270
		6376.1	1482.96
		2383.56	3802.22
		3906.11	5463
		7768.65	3541.5
		2377.02	7465.16
		11795	3979
		11481	4775
		12751	1973.24
		4670.67	1487.94
		11056.9	1650.23
		6148.66	3354.5
		2032.39	3160.47
		6021.75	917.44
		3452.23	7320.66
		7139.47	1757.07
		28571.8	4105.76
		1671.73	1390.5
		4581.08	8763.69
		1620.5	56245.9
		9369.52	3062.5
		1671.08	6051.11
		4204.86	14477.2
		3530.33	6276.51
		8864.36	2503.6
		2520.65	5243.94
		3026.06	2258
		3163.61	1339.78
		839.21	5638.5
		5307.21	1046.38
		1457	5835.42
		27787	2598.91
		4146.28	1286.5
		2812.56	5026.22
		14258.3	12266
		860.5	14347
		2002.52	4907.82
		761.11	1761.73
		1307	8870.27
		1294.36	2707.28
		2096.82	4464.75
		2882.23	7476.81
		764.28	4208.33
		2946.82	3214.44
		4733.49	1338.22
		6982.5	2229.03
		6395.29	12621.9
		1231.05	16127
		929.43	6190.44
		3508.5	1346.5
		624.64	1058.83
		4466.18	8986.4
		3406.93	9136.81
		847.6	1302.25
		1712.56	2622.94
		873.2	3750.24
		9363.67	2023.38
		4674.08	1310.5
		2543.75	1247.95
		4570.45	1420.63
		1923.33	1295.11
		2587.47	4625.97
		2626.71	4396
		7392.08	4495.5
		6108.87	1843.38
		11950.4	1055.12
		828.15	1971.25
		12479.5	1976.28
		1094.88	14460
		3244	2663.24
		11180.2	2231.58
		682.43	1011.53
		8708.14	3309.83
		3101.36	4023.47
		4577.55	4624.69
		1013.65	8404.52
		4634.64	16815.3
		1082.31	22381.2
		6684.28	989
		6830.84	4720.76
		1103.06	1810.98
		5523.29	1141.87
		3115.31	3528.03
		1123.57	12705.2
		3220.52	1585.75
		4948.31	1638.6
		6221.52	2594.41
		17546.5	5835.58
		811.67	2280.26
		19726	3256.33
		1782.07	4845.41
		1460.68	3338.06
		1208.07	2258.74
		579	4569.94
		4516.9	5735.78
		19760.7	1129.88
		2003.95	1811.5
		5714.26	4814
		659.58	1470
		12897	2039.76
		2388.05	1777.93
		1258.31	15475.6
		1853.36	2147.56
		1837.75	2840
		2586.55	2027.2
		2047.74	975.41
		1419.74	1408.89
		1768.57	1212.91
		7605.78	6074.75
		4956.25	10040.8
		2035.4	2649
		2404.75	3764.95
		2268.53	2440.75
		921.82	4667.81
		1219.71	3426.4
		2529.39	1563.31
		3664.71	1111.34
		3764.24	1269.88
		1897.18	1426.81
		4059.58	1356.2
		2835.75	4194.97
		1784.2	1834.5
		9160.39	998.27
		945.53	15240.6
		6455.88	2058.58
		1493.5	3322.67
		1838.37	3848.84
		4713.86	2408.16
		1646.95	3241.36
		1502.94	1617.75
		2049.16	3619.82
		3380.78	7186.2
		2115.05	6484.42
		2382.56	9786.17
		4905.32	1799.82
		912.5	1671.96
		2050	6507.63
		1444.82	10197
		5963.04	7449.41
		10191.6	16099.8
		4062	10549
		1769.53	1334.44
		1889.11	940.06
		1635.7	3943.84
		7735.83	2333.5
		953.06	1440.94
		7070.6	1371.56
		1173.97	1303.11
		4888.35	5142.78
		3332.12	6422.42
		1644.47	4758.72
		4751.87	3621.61
		1671.15	5950.89
		1704.88	1443.33
		2355.64	2525.19
		1746.26	2837.64
		6179.26	3664.29
		6758.88	5097.33
		7830.12	3365.17
		4862.36	3273.79
		1825.28	6299.78
		4420.38	1300.58
		3550.96	2767.73
		7171.51	6849.5
		2976.71	9964.4
		14633.5	4014.8
		7049.05	2986.97
		3599.55	3741.91
		3085.91	2455
		4826.88	1616.07
		3264.9	2327.53
		5448.26	1862.29
		7263.47	5988.5
		2054.5	1045.5
		4339.9	1392
		3292	2506.5
		4972.74	2185.94
		2571.32	2533.58
		2298.58	2614.82
		7325.05	2449.89
		2556	2246.25
		10985.5	1573.58
		13756.7	1144.35
		2676.84	885.25
		4194.5	2305
		5394	2887.26
		5382.68	1522.61
		2773.35	9811.19
		1539.6	2464.68
		4027.13	3963.62
		7569.74	1979.94
		3844.46	1020.68
		2537.7	15590
		5580.58	3231.12
		2154.03	6430.98
		4109	10002.5
		1547.55	1469.11
		11360.2	2216.7
		6669.79	1064.24
		600.81	1944.33
		2469.33	1440.47
		2704.14	5900.16
		927.97	10055.5
		3441	5758.35
		3965.92	7054.37
		913.63	1605.55
		4184	11105.7
		4178.89	64322.9
		5731.25	1810
		2078.07	13776.3
		3669.64	1518.56
		3139.19	23034.6
		9934.72	7701.63
		2670.5	2844.29
		5803.84	1551.52
		5830.56	1940.47
		5865	2933.14
		5498.57	1090.19
		744	1611.67
		3079.56	1535.7
		8557.26	5743.66
		1145.25	11138.3
		3276.86	3459.47
		5679.89	6005
		3307.88	1904.89
		2970.44	3160.41
		4094.4	8789
		3662.45	4809.44
			5130.85
		2747.94	45756.4
		1777.35	1218.72
		7227.36	1051
		2321.84	2167.45
		2846.67	8283.85
		1244.19	2965.67
		2944.97	2984.41
		22997.5	1388.37
		5374.45	4931.09
		5288.5	2795.88
		1883.1	6011.8
		2686.83	7104.13
		4165.67	13727.4
		2856.38	1792.37
		4192.82	2131.47
		2042.64	17589.5
		4446.43	1554.5
		5837.92	4920.22
		3942.87	1235.68
		2828.32	3474.78
		3940.91	834.53
		3137.09	1286.56
		2550.78	9766.38
		2093.35	5401.5
		1667.75	1132.56
		6498.98	2194.12
		5896.23	2399
		9081.84	842.53
		6304.35	4444.25
		3016.45	3184.26
		2582.19	2796.72
		1171.75	2190.75
		1924.19	1636.5
		2008.41	1170.83
		2865.11	4623.18
		1608	3173.5
		1649.33	4555.25
		2004.5	1785.8
		2229.88	2093.92
		1578.53	6133.33
		5859.38	9386.9
		2031.92	4539.52
		1497.12	1720.71
		6766.24	3832.81
		1731.88	2761.53
		1597.24	6015.83
		2098.81	2949.4
		1841.5	8121.21
		4278.62	4756.65
		1892.16	2607.15
		3489.73	1556.26
		1350.29	1981.71
		12752.6	843.67
		19144.3	3222.76
		3075.71	3568.08
		2909.89	5435.08
		21148.4	1379
		8804.2	3189.07
		2592.53	2826.79
		6302.27	5145.33
		4733.6	1694.65
		2370.53	1360.59
		2026.65	4849.25
		1819.65	3964.74
		2250.09	1423.44
		8656.09	4119.17
		2504.29	1461.59
		1579.09	1699.36
		1759.12	6094.5
		3119.55	1453.47
		3238.91	1610.34
		1846	5327.65
		3640.44
		2097.83	15946.2
		2730.83	6075.67
		8751.22	2372.61
		2594.12	1143.4
		4605.17
		2944.11
		1513.35	1207.42
		6607.9	6526.02
		4044.96	2536.2
		2462.35	7117.29
		16246	918.63
		4029.57	1266.27
		4163.58	6208.08
		1917.41	960.24
		1748.12	1370.72
		3291.5	1812.56
		1586.2	1935.19
		3084.32	1647.5
		1688.84	2361.94
		2131.8	10363.3
		2791.18	2163.83
		3175.5	2730.83
		1293.44	1926
		1663.93	3707.22
		3574.29	9367.03
		1872.53	4615.79
		1848.86	6096
		5637.2	1364.94
		1557.92	1509.25
		2092.64	1372.84
		5501.25	7144.5
		6077.18	1912.78
		5768.82	1829.88
		1340.24	8938.41
		1306.13	1736.29
		2169	7369.95
		2851.33	3710.5
		4724.84	2416
		1911.33	1253.41
		1399.25	782.88
		7032.71	913.71
		14767.2	2861.56
		1708.09	799.07
		5822.82	10007.8
		2555.26	2238.92
		1600.75	2317.28
		1972.94	3879.82
		1571.5	6438
		12221.1	2631.27
		3954.51	1209.88
		1695.56	2175.61
		1454	16027
		1558.12	2515.88
		1507.44	1764.76
		2053.82	1626.03
		4046.3	1699.43
		2601.5	5259.73
		1949.55	14404.8
		2761.67	17664.8
		1614.71	1128.67
		5672.06	2832.68
		1718.77	19608
		4496.91	1971.82
		3276	1806.86
		11772	12288.6
		3567.79	1559.08
		1805.24	1699.22
		4917.19	3048.27
		4415.33	12223.3
		3133.74	6080.03
		2242.09	3884.05
		6044.67	1268.03
		3356	1963.25
		1998.71	3818.4
		2345.75	1236.56
		4754.14	3221
		4120.72	5860.58
		2602.05	1176.76
		6389.73	1113.61
		8111.84	1618.67
		1687.89	1728.93
		2458.04	3220.24
		10222.5	2601.5
		2459.89	6250.88
		14520.7	3093.06
		3755.33	4838.26
		5341.41	2574
		26981.8	1564.29
		6165.52	4942.76
		8432.32	1396.67
		12390.6	2794.75
		3446.63	1079.28
		1495.16	3255.47
		5196.25	1986.08
		10265.1	1401.32
		2664.07	6016.07
		4757.19	6124
		1337.4	7765.4
		13404.6	1712.47
		1356.12	1840.79
		3546.5	2420.67
		2088.43	2656.35
		3026.2	1598.32
		2444.82	1240.75
		1513.59	3934.65
		2135.69	3055.16
		1680.21	2634.2
		2298.5	2536
		4735	5039.63
		2899.76	2119.12
		5109.05	4901.42
		3503.52	5845
		2543.17	4870.29
		3223.75	4393.17
		3138.09	3827.27
		6226.57	1036.97
		20528	4738.87
		11775.9	1564
		2852.83	1787.62
		3396.49	3150
		2020.6	6779.79
		1274.88	1196.8
		2485.26	2545.21
		2541.94	3380.26
		4611.2	915.94
		39158.2	1114.07
		3880.57	1697.3
		2517.96	1233.69
		4926.3	23195.1
		2184.45	3065.81
		25527.1	1055.64
		2930.57	2453.56
		3673.64	4241
		4179.14	1953.22
		1796.89	1262.39
		11113.1	2639.67
		9652.21	10097.2
		4714.08	2806.75
		2431.64	6658.04
		5622.52	1412.34
		3735.3	1452.67
		2365.45	1444.17
		4624.02	1144
		17965.3	8074.14
		2208.85	4247.94
		2827.05	2607.06
		2074.31	5435
		2277.53	1647.47
		4419.67	4273.44
		1560.58	2753.12
		57634.5	3175.58
		2033.5	4574.19
		4056.86	3816.47
		6345	2644.94
		1777	1342.5
		1727.09	2001.43
		3847	2884.33
		2904.32	3420.77
		1741.5	7140.47
		4603	976.25
		4295.11	2725.61
		3249.69	2054.5
		13496.2	2494.31
		6295.88	1131.94
		6102.57	3010.74
		26747.7	5043.35
		5977.3	5487.89
		4881.13	1093.76
		4742.83	1555.8
		29933.8	1489.7
		1906.8	1233.4
		4051.5	837.8
		5032	8332.2
		14978.6	1224.32
		3300.5	23802.6
		2941.44	3095
		8654.9	1553.89
		4676.59	1524.48
		5028.17	2768.5
		4342.21	1260
		2513.73	9952.52
		2615.58	1528.39
		3096.63	1243.24
		4039.2	5885.52
		1985.46	3488.55
		3463.76	2941.05
		2065.17	1138.35
		2267.79	3492.56
		7184.7	11506.1
		2725.5	5630.83
		2764.03	3056.12
		10037.5	8997
		1604	2132.6
		29039	3059.91
		2584.5	2646.06
		1815	3123.85
		1974.88	13309.5
		1897.73	5483.25
		4094.15	5148.42
		3452	7979.19
		1052.71	5535.53
		2290.63	5667.48
		1673.24	42086.9
		3490.72	2843.02
		1367.88	4890.26
		8228.44	2423.63
		1786.5	1217.72
		7730.53	1815.3
		2122.24	1412.4
		1886.84	2462.36
		1574.76	15662.1
		2641.71	9505.95
		6241.24	2319.4
		1142.75	4686.63
		1945.83	3968.44
		1823.76	4291.94
		2627.27	10574.8
		2069.29	1954.5
		1326.31	5860.53
		1871.28	3414
		4899	3117.3
		1706.79	988.4
		3867.94	8720.9
		3860.44	1463.95
		1367.25	3060.28
		3846.23	7972.13
		3821.23	2349.52
		1496.12	33366.5
		1763	16372.5
		17246.7	9119.08
		6435.49	4914.12
		1461.12	12400.3
		5458.13	1191.76
		2217	1264.44
		2489.17	6391.6
		1488.44	2878.35
		7501.33	5235.89
		2509.65	15093.2
		1941	3786.08
		8362.96	4726.76
		2235.53	2920.58
		1576	13683.4
		1856.05	1422.22
		2178.33	2575.11
		1546.39	8208.32
		2870.28	2581.5
		1531.2	5233.88
		2701.14	15011.6
		1541.81	1223
		1923.47	4456
		1760.76	1069.68
		11394.3	1293.17
		1451.36	3235.95
		2808.61	1422.78
		5078.77	1778.42
		5295.56	2427.08
		15272.2	2300.19
		1536.41	2674
		2529.53	6156.1
		19861.1	3440
		2462.66	2015.88
		1611.67	3639.83
		6402.13	6235.76
		2167.78	6820
		1556.31	1619.76
		3053	5985.39
		5637.9	14936.9
		2495	4011.71
		3558.5	1149.95
		2558.5	3459.71
		2334.08	2417.33
		4283.92	4739.32
		4487.27	1123.4
		1880.91	2953.18
		4228.53	14744.7
		10583.6	8928.03
		6343.83	912.18
		2293.89	9841.26
		2960.05	4776.53
		2854.92	3045.64
		3513.63	2616.03
		8287.6	1965.97
		2254.86	15712.4
		2554.67	1367.27
		4553.55	5035.6
		5621.6	1466.83
		1871.38	1575.47
		2836.06	2273.19
		1297.56	5659.43
		1228.23	6535.79
		3047.79	9024.92
		2417.92	24455.2
		1988.67	1938.85
		2968.67	5608.16
[truncated: 2,724 more rows]
[truncated: 17 more columns]

## Sheet: Figure 2
Figure 2a
	SFPQ (nM)	ssRNA				ssDNA
	0	0	0	0		0	0	0
	200	0	0	0		0	0	0
	400	24.3378	24.021	39.2959		0	0	0
	800	76.636	89.4328	80.2552		17.5785	23.9942	22
	1600	100	100	100		100	100	100
Figure 2b
	SFPQ (nM)	R-LOOP NO TAIL				DNA-BUBBLE				dsRNA-DNA
	0	0	0	0		0	0	0		0	0	0
	200	0	0	9.76348		0	0	0		0	0	0
	400	18	17	24.0025		6	10	4		0	0	0
	800	41	51	45.4526		36	39	46		0	0	0
	1600	89	92	74.8987		89	86	88		0	0	0
Figure 2C									Figure 2D
SFPQ (nM)	D-loop 3'tail				D-loop 5'tail				SFPQ (nM)	R-loop 5' UUAGGG				R-loop 5' GGAAU
0	0	0	0		0	0	0		0	0	0	0		0	0	0
200	0	0	0		0	0	0		200	-49.6037	0.473632	5.48485		-6.81396	-2.17168	13.2746
400	0	0	0		0	3.91687	9.40182		400	-21.9593	12.8925	10.6892		52.1723	67.4164	85.4139
800	17.8118	62.6143	38.3386		52.5251	78.4816	54.8587		800	72.3078	76.7496	64.5409		100	100	100
1600	57.5684	79.9091	80.8063		89.3499	87.8546	84.4177		1600	100	100	100		100	100	100

## Sheet: Figure 3
Figure 3e			Figure 3f
siControl	siSFPQ		siControl	siSFPQ
1.57	0.92		2.55556	0.666667
1.95	0.43		1.56522	0.678571
1.2	0.6		3.28	0.625
1.39	0.5		1.22222	0.75

## Sheet: Figure 4
Figure 4d
Telomere						SubTel 16p						aSat						SatIII						SatII
DAXX		H3		H3.3		DAXX		H3		H3.3		DAXX		H3		H3.3		DAXX		H3		H3.3		DAXX		H3		H3.3
siControl	siSFPQ	siControl	siSFPQ	siControl	siSFPQ	siControl	siSFPQ	siControl	siSFPQ	siControl	siSFPQ	siControl	siSFPQ	siControl	siSFPQ	siControl	siSFPQ	siControl	siSFPQ	siControl	siSFPQ	siControl	siSFPQ	siControl	siSFPQ	siControl	siSFPQ	siControl	siSFPQ
1	0.413559	1	0.870973	1	0.298315	1	0.567531	1	1.08764	1	0.499756	1	0.674452	1	1.15316	1	0.226818	1	0.60791	1	1.23186	1	0.192592	1	0.565907	1	1.29655	1	0.303085
1	0.463822	1	0.848547	1	0.115792	1	0.602566	1	1.331	1	0.195865	1	0.567327	1	1.10309	1	0.160135	1	0.519465	1	1.20287	1	0.164684	1	0.473832	1	1.23658	1	0.155675
1	0.37308	1	0.880593	1	0.444716	1	0.31479	1	1.33823	1	0.543325	1	0.566442	1	1.13754	1	0.461989	1	0.566442	1	1.14484	1	0.140795	1	0.694959	1	1.18105	1	0.35268
Figure 4e
AluS						AluY						LINE1
DAXX		H3		H3.3		DAXX		H3		H3.3		DAXX		H3		H3.3
siControl	siSFPQ	siControl	siSFPQ	siControl	siSFPQ	siControl	siSFPQ	siControl	siSFPQ	siControl	siSFPQ	siControl	siSFPQ	siControl	siSFPQ	siControl	siSFPQ
1	0.631686	1	1.05914	1	0.398458	1	0.787108	1	1.0884	1	0.409719	1	0.591861	1	1.01505	1	0.361414
1	0.300475	1	1.24931	1	0.163514	1	0.779254	1	1.11813	1	0.151974	1	0.3129	1	1.08056	1	0.151754
1	0.580352	1	1.26582	1	0.410247	1	0.5	1	1.19338	1	0.409038	1	0.515842	1	1.45917	1	0.402077
Figure 4f
PD3A						SYCP2
DAXX		H3		H3.3		DAXX		H3		H3.3
siControl	siSFPQ	siControl	siSFPQ	siControl	siSFPQ	siControl	siSFPQ	siControl	siSFPQ	siControl	siSFPQ
1	0.627726	1	0.527923	1	0.331632	1	0.391945	1	1.22666	1	0.438049
1	0.284204	1	0.438237	1	0.354537	1	0.568832	1	1.06745	1	0.242308
1	0.37308	1	0.797298	1	0.122245	1	0.246634	1	1.13298	1	0.147839

## Sheet: Figure 5
Figure 5f
pcDNA		FL		dN		dP		nFS		dRGG		dR1		dR2		dR1+2
siControl	siSFPQ	siControl	siSFPQ	siControl	siSFPQ	siControl	siSFPQ	siControl	siSFPQ	siControl	siSFPQ	siControl	siSFPQ	siControl	siSFPQ	siControl	siSFPQ
0.972831	2.61862	1.0754	1.18065	1.01266	3.02191	2.6497	4.93039	8.64692	15.6687	1.47919	1.78132	1.91871	2.65343	1.77568	2.04334	1.60262	3.39912
0.939371	2.60099	0.980729	1.14351	0.938511	3.10374	1.90143	4.56281	11.9004	17.6661	1.08472	2.29988	1.95248	1.98341	2.22469	1.85681	1.77398	3.93549
1.02481	3.86579	1.07922	1.43391	0.966419	2.54289	2.93446	4.29563	13.6603	17.0311	0.822861	1.77537	1.8651	1.84512	1.54009	1.86339	2.15292	3.69793
Figure 5h
Telomere				a Sat				SatIII				AluS
FL	dP	dR1+2		FL	dP	dR1+2		FL	dP	dR1+2		FL	dP	dR1+2
1	0.975439	0.211299		1	1.08435	0.643941		1	0.994607	0.201909		1	1.18732	0.198646
1	1.06441	0.342758		1	0.989657	0.143587		1	1.21866	0.064257		1	0.882703	0.198196
1	1.10724	0.210062		1	0.920188	0.181747		1	1.1019	0.270744		1	1.27456	0.598739

## Sheet: Figure 6
Figure 6a
Telomere		SubTel16p		SatIII		SatII		aSat		AluS		AluY		LINE1		SYCP2		PD3A		WRNIP		SSH
siControl	siSFPQ	siControl	siSFPQ	siControl	siSFPQ	siControl	siSFPQ	siControl	siSFPQ	siControl	siSFPQ	siControl	siSFPQ	siControl	siSFPQ	siControl	siSFPQ	siControl	siSFPQ	siControl	siSFPQ	siControl	siSFPQ
1	2.70856	1	3.01157	1	1.12366	1	1.88042	1	1.98619	1	1.82766	1	1.91189	1	1.38032	1	4.45671	1	4.21007	1	0.947487	0	0
1	2.6511	1	2.26577	1	1.42053	1	2.36198	1	1.91503	1	1.90857	1	1.94551	1	2.10193	1	4.61335	1	3.99714	1	1.14304	0	0
1	2.96905	1	3.54307	1	1.26576	1	2.92817	1	2.95878	1	2.78949	1	2.54912	1	2.59368	1	4.94168	1	4.28709	1	1.32636	0	0
Figure 6b
Telomere		SubTel16p		SatIII		SatII		aSat		AluS		AluY		LINE1		SYCP2		PD3A		WRNIP		SSH
siControl	siSFPQ	siControl	siSFPQ	siControl	siSFPQ	siControl	siSFPQ	siControl	siSFPQ	siControl	siSFPQ	siControl	siSFPQ	siControl	siSFPQ	siControl	siSFPQ	siControl	siSFPQ	siControl	siSFPQ	siControl	siSFPQ
1	2.92817	1	3.23777	1	2.48562	1	1.40319	1	1.88815	1	1.6167	1	1.43893	1	1.7227	1	7.08614	1	20.8215	1	1.12	0	0
1	2.19231	1	2.27153	1	2.68147	1	1.17829	1	1.98557	1	1.50152	1	2.09223	1	2.59736	1	6.27025	1	20.2824	1	0.530344	0	0
1	2.34826	1	2.08017	1	1.71528	1	1.30134	1	1.65864	1	1.61888	1	1.41269	1	2.02792	1	7.18506	1	16.3929	1	1.71119	0	0
Figure 6c					Figure 6d				Figure 6e					Figure 6f										Figure 6g
														Micronuclei			Bridges			Multilobal				SCE			Breaks
siControl	siSFPQ	siRNaseH1			siControl	siSFPQ	siRNaseH1		siControl	siSFPQ	siRNaseH1			siControl	siSFPQ		siControl	siSFPQ		siControl	siSFPQ			siControl	siSFPQ		siControl	siSFPQ
4.87805	0	1.6129			0	62.2642	3.0303		0.000658	2.60423	9.4129			1.2	6.55		0	3.84		0	4.7			0	3.77359		0	0
2.77778	1.38889	0			0	53.3333	37.5		1.1622	8.33335	18.3822			1.38	4.28		0	4.17		0	5.29			0	4.47761		0	0
0	3.07692	2.43902			3.33333	83.3333	4.7619		2.20182	7.08239	7.31526			2.72	5.9		0	3.5		0	3.04			7.40741	3.125		0	0
0	0	0			0	6.25	34.4828		0.419703	16.5119	14.6608													1.49254	2.94118		0	0
0	0	0			0	17.3077	21.4286		1.00224	6.41947	15.7938													9.83607	2.4		0	0
2.77778	2.94118	0			15.1515	9.30232	2.17391		2.68335	13.097	13.6809													0	4.83871		0	0
0	1.5873	0			0	3.33333	4.65116		0.695853	28.7087	6.90206													5.88235	4.47761		0	1.49254
8.51064	3.33333	0			0	82.1429	57.1429		0.567047	16.2264	15.5875													6.15385	3.27869		0	0
5.71429	0	0			0	63.6364	4		1.08634	24.6822	18.9903													1.69491	11.2903		0	0
0	0	0			7.40741	15.9091	24.3902		2.348	9.00673	6.52728													4.47761	8.57143		1.49254	2.85714
0	3.57143	0			2.5641		46.875		10.7	6.0928	10.1514													6.25	7.24638		0	1.44928
0	1.75439	0							3.08	5.99361	9.41503													1.69491	12.3077		1.69491	0
0	5.35714	0							4.2	7.47086	5.22248													5.71429	0		0	0
2.5	6.12245	0							2.39	6.89437	16.0823													0	18.8679		0	0
0	1.78571	0							8.51	7.575	5.38534													5	4.41176		0	0
0	3.38983	2.85714							3.85	6.27735	8.54303													3.1746	8.82353		0	0
0	0	1.96078							12.4	10.4236	9.71817													0	8.33333		0	0
0	0	0							8.04	12.8287	14.8228													10.6061	7.57576		0	0
0	0	0							13.2	4.80881	19.6535													4.34783	12.1212		0	0
0	0	3.44828							12.4	10.8781	5.12982													10.2941	6.45161		0	0
0	0	0																						5.71429	16.6667		0	0
0	0	0																						0	9.09091		0	0
0	2.38095	0																						10.6061	1.49254		0	0
0	0	0																						3.40136	5.88235		0	0
0	0	0																						5	5.18518		0	0
1.75439	3.22581	0																						4.61538	13.0435		0	0
0	4.34783	3.33333																						6.15385	5.97015		3.07692	0
0	3.0303																							14.5161	10		0	0
0																								10.2941	8.92857		1.47059	0
0																								8.82353	3.77359		0	0
0																								1.69491	6.34921		1.69491	3.1746
3.57143																								11.1111	9.23077		0	0
0																								7.5	5.97015		0	0
0																								7.93651	2.04082		1.5873	0
0																								9.09091	10		0	0
0																								3.22581	6.55738		0	0
0																								4.61538	0		0	0
0																								10.6061	9.09091		0	0
0																								0	12.1212		0	0
0																								4.54545	18.3333		0	0
																								5	10.6061		0	1.51515
																								9.67742	3.47826		0	0
																								6.66667	14.5455		1.66667	0
																								3.1746	12.3077		0	0
																								4.61538	5		0	0
																								6.81818	2.94118		0	0
																								11.3636	13.4615		0	0
																								4.7619	8.33333		0	0
																								4.87805	9.25926		0	0
																								7.69231	11.7647		0	0
																								5.26316	3.38983		0	0
																								0	3.50877		0	0
																								1.47059	6.89655		1.47059	0
																								3.63636	1.38889		0	0
																								7.01754	3.27869		0	0
																								0	0		0	1.78571
																								8.95522	7.40741		0	0
																											2.94118	5
																								8.82353	18.3333		0	12.6984
																								8.69565	15.873		4.28571	7.69231
																								12.8571	10.7692		1.47059	8.47458
																								14.7059	15.2542		2.8169	9.83607
																								9.85915	18.0328		5.26316	10.9375
																								5.26316	15.625		2.98508	7.93651
																								5.97015	17.4603			13.3333
																									20		0	11.6667
																								9.375	6.66667		4.61538	7.01754
																								16.9231	12.2807		4.10959	6.45161
																								5.47945	17.7419		3.125	5.35714
																								7.8125	17.8571		1.49254	0
																								4.47761	11.4286		3.22581	2.8169
																								12.9032	14.0845		3.07692
																								10.7692			1.51515	1.66667
																								16.6667	6.66667		3.0303	4.61538
																								9.09091	13.8461		1.35135	8.06452
																								5.40541	9.67742		0	0
																								14.9254	17.9105

## Sheet: Figure7
Figure 7d
InfB		IFIT1		DDX60		IFI44		CXCL10		cGAS		STING		IRF3		IL1a		IL8		IL12		IL6		Il23		p65		IKBa		STAT3		MAD1L1		SFPQ
siControl	siSFPQ	siControl	siSFPQ	siControl	siSFPQ	siControl	siSFPQ	siControl	siSFPQ	siControl	siSFPQ	siControl	siSFPQ	siControl	siSFPQ	siControl	siSFPQ	siControl	siSFPQ	siControl	siSFPQ	siControl	siSFPQ	siControl	siSFPQ	siControl	siSFPQ	siControl	siSFPQ	siControl	siSFPQ	siControl	siSFPQ	siControl	siSFPQ
1	2.39496	1	1.43893	1	3.86375	1	2.68514	1	3.23777	1	1.84038	1	4.37718	1	1.17691	1	2.79917	1	6.16884	1	2.21914	1	1.01396	1	0.787308	1	1.40932	1	1.44894	1	1.44894	1	1.54757	1	0.183011
1	1.62451	1	1.6644	1	3.04196	1	2.89788	1	3.89062	1	1.64718	1	3.32879	1	1.32409	1	3.27161	1	6.08392	1	2.67585	1	0.692555	1	0.976032	1	1.71119	1	1.38032	1	1.38032	1	1.93858	1	0.190782
1	1.89868	1	1.56917	1	3.73213	1	2.86791	1	5.1337	1	1.54757	1	4.67511	1	1.14076	1	3.12748	1	8.54452	1	3.42238	1	1.24401	1	1.04247	1	1.60214	1	1.61328	1	1.61328	1	1.69349	1	0.188809
e				Figure 7F
siControl	siSFPQ	siDAXX		siControl	siSFPQ	siDAXX
1	7	7		16.2657	72.733	40.3662
3	8	11		20.13	75.6002	41.2945
4	10	7		14.95	74.4079	43.0214
Figure 7g
pcDNA		FL		dN		dP		nFS		dRGG		dR1		dR2		dR1+2
siControl	siSFPQ	siControl	siSFPQ	siControl	siSFPQ	siControl	siSFPQ	siControl	siSFPQ	siControl	siSFPQ	siControl	siSFPQ	siControl	siSFPQ	siControl	siSFPQ
3.57143	19.2308	4.7619	7.69231	4.7619	17.6471	2.85714	20	16	18.1818	5.26316	17.6471	8	20	8	16	4.34783	11.5385
4.34783	29.6296	4.34783	4.7619	4.16667	11.7647	6.06061	13.0435	11.7647	18.1818	4.7619	9.375	12	16	8	24	8	10.5263
7.14286	22.7273	5.88235	4	3.7037	8.69565	3.22581	12.5	12.5	21.7391	4.54545	14.2857	4	28	4	24	3.84615	12
Figure 7h
mCherry			mCherry-RNaseH1
siControl	siSFPQ	siDAXX	siControl	siSFPQ	siDAXX
5.71429	16.2791	10.2041	6	5.55556	2.5
4.25532	19.0476	15.7895	2.38095	3.07692	5.40541
2.08333	8.33333	12.9032	2.94118	3.57143	5.71429
Figure 7i
IL1a				CCL5				cGAS				InfB				IL12				IFI44				STING				IFIT1				DDX60
mCherry		mCherry-RNaseH1		mCherry		mCherry-RNaseH1		mCherry		mCherry-RNaseH1		mCherry		mCherry-RNaseH1		mCherry		mCherry-RNaseH1		mCherry		mCherry-RNaseH1		mCherry		mCherry-RNaseH1		mCherry		mCherry-RNaseH1		mCherry		mCherry-RNaseH1
siControl	siSFPQ	siControl	siSFPQ	siControl	siSFPQ	siControl	siSFPQ	siControl	siSFPQ	siControl	siSFPQ	siControl	siSFPQ	siControl	siSFPQ	siControl	siSFPQ	siControl	siSFPQ	siControl	siSFPQ	siControl	siSFPQ	siControl	siSFPQ	siControl	siSFPQ	siControl	siSFPQ	siControl	siSFPQ	siControl	siSFPQ	siControl	siSFPQ
1	1.37554	0.549046	0.972655	1	390.722	0.230846	97.3426	1	1.62	1.11	1	1	2.31338	0.861546	1.17284	1	1.67	0.97	0.92	1	14.1233	1.25266	4.46915	1	4.62675	0.96929	3.12748	1	14.0257	0.63728	6.40856	1	4.92458	1.1487	2.8481
1	1.97246	0.646176	0.549046	1	232.325	0.230047	76.3735	1	1.47	0.99	0.93	1	2.67585	0.99654	1.58557	1	1.6	1.05	1.04	1	15.8345	0.939523	2.96905	1	4.90754	0.888843	3.03143	1	15.7797	0.433769	5.61778	1	5.04551	0.976032	2.77022
1	1.67018	0.554785	0.598739	1	619.517	0.169576	100.775	1	1.51	0.85	1.09	1	2.81864	0.962594	0.946058	1	2.06	1.14	1.23	1	14.7741	0.709562	2.77984	1	4.74037	0.949342	2.95878	1	13.2691	0.238986	4.19887	1	5.37029	0.946058	2.58471

## Sheet: SuppFig1
SupFig 1b
U-2 OS		H1299		MCF-10A		MCF-7
siControl	siSFPQ	siControl	siSFPQ	siControl	siSFPQ	siControl	siSFPQ
1	2.46014	1	1.38568	1	1.67402	1	2.00886
1	3.26637	1	1.18229	1	1.77719	1	3.50601
1	1.88078	1	1.46171	1	1.82437	1	2.44557
SupFig 1c
siControl	siSFPQ	siRNaseH1
6.18808	22.0809	14.5545
10.1893	20.9391	20.8952
4.6123	19.9513	16.8812
SupFig 1e				SupFig 1h			SupFig 1i			SupFig 1j
siControl	siSFPQ	siRNaseH1		Unt	HU		Unt	HU		Unt	HU
0.0705	0.1705	0.239667		0.165255	1.47394		2.37	3.355		1.6667	2.25
0.048	0.1185	0.1905		0.048565	1.43395		1.33	3.505		1.5	2.2
0.057	0.1315	0.289		0.35	0.92		2.49	4.93		1.85	2.8
0.0555	0.1685	0.2135
SupFig 1k
Telomere				SubTel16p				Sat III				Sat II				α Sat				Alu S				Alu Y				LINE1				SYCP2				PD3A				WRNIP				SSH
siControl	SiC+RNH1	SiS	SiS+RNH1	SiC	SiC+RNH1	SiS	SiS+RNH1	SiC	SiC+RNH1	SiS	SiS+RNH1	SiC	SiC+RNH1	SiS	SiS+RNH1	SiC	SiC+RNH1	SiS	SiS+RNH1	SiC	SiC+RNH1	SiS	SiS+RNH1	SiC	SiC+RNH1	SiS	SiS+RNH1	SiC	SiC+RNH1	SiS	SiS+RNH1	SiC	SiC+RNH1	SiS	SiS+RNH1	SiC	SiC+RNH1	SiS	SiS+RNH1	SiC	SiC+RNH1	SiS	SiS+RNH1	SiC	SiC+RNH1	SiS	SiS+RNH1
1	0.003708	1.80618	0.09744	1	0.021678	3.73531	0.001066	1	0.025771	3.90876	0.001636	1	0.060547	4.35854	0.390077	1	0.00172	2.11038	0.085956	1	0.011849	2.59638	0.017402	1	0.006071	2.55172	0.290811	1	0.025941	1.82657	0.334786	1	0.068199	6.75507	0.410722	1	0.068405	4.46941	0.01	1	0.109197	1.56374	0.023196	0	0	0	0
1	0.168013	2.83314	0.152509	1	0.03733	2.13533	0.012611	1	0.000657	5.35243	0.078618	1	0.0861998	3.06379	0.150797	1	0.0771506	2.00627	0.0824733	1	0.030309	2.0349	0.063872	1	0.027411	4.44055	0.100347	1	0.05991	2.09167	0.18372	1	0.466133	3.42574	0.01596	1	0.711078	3.54932	0.013551	1	0.038875	1.1487	0.039282	0	0	0	0
1	0.10253	2.33565	0.12536	1	0.022892	2.52444	0.018896	1	0.037924	2.03551	0.038916	1	0.079206	5.55408	0.129099	1	0.180176	2.43134	0.194498	1	0.040123	2.87285	0.143651	1	0.030803	4.72243	0.116028	1	0.147404	3.45899	0.624493	1	0.12554	4.27269	0.327562	1	0.277685	2.28357	0.02846	1	0.050067	0.739694	0.077751	0	0	0	0

## Sheet: SuppFig2
SupFig 2a	no quantification shown in manuscript
SFPQ (nM)	dsDNA				dsRNA
0	0	0	0		0	0	0
200	0	0	0		0	0	0
400	0	0	0		0	0	0
800	0	0	0		0	0	0
1600	0	0	0		0	0	0
SupFig 2b
SFPQ (nM)	ssRNA 15nt				ssRNA UUAGGG				ssRNA GGAAU				ssRNA GAAA				ssRNA 23nt
0	0	0	0		0	0	0		0	0	0		0	0	0		0	0	0
200	0	0	0		-0.49577	17.6087	23.6357		-2.67688	-9.16406	5.04545		-3.14593	-14.0386	31.0151		15.2014	0	0
400	0	0	0		-5.51965	15.9654	21.9924		21.7761	18.591	-3.88631		-22.0075	8.24686	41.7468		15.0107	0	0
800	0	0	0		91.34	100	100		55.19	62.4074	54.9042		25.4029	66.9551	75.4853		19.7078	0	0
1600	0	0	0		100	100	100		100	87.8682	100		66.1271	86.3984	88.8672		54.7887	75.3495	85.1735
SupFig 2c
		SFPQ (nM)	R-loop 3'tail				R-loop 5' tail
		0	0	0	0		0	0	0
		200	0	0	18.3449		1.71937	0	4.41168
		400	0.790329	0	19.6379		39.9081	55.6114	57.9867
		800	100	100	100		100	100	100
		1600	100	100	100		100	100	100

## Sheet: SuppFig3
SupFig 3d										SupFig 3j
mCherry				mCherry-RNaseH1						SFPQ		DAXX
siControl	siSFPQ	siDAXX		siControl	siSFPQ	siDAXX				siControl	siSFPQ	siControl	siSFPQ
1.24782	9.80837	10.728		0.345042	0.53541	0.442123				1	0.183011	1	1.37078
1.1819	9.5952	10.3055		0.309739	0.381518	0.2778				1	0.190782	1	1.30586
1.04069	8.59775	11.4557		0.427914	0.259522	0.183584				1	0.188809	1	1.35191
1.13498	13.5928	14.4778		0.418111	0.13745	0.356595
SupFig 3f										SupFig 3k
mCherry				mCherry-RNaseH1						SFPQ		DAXX		ATRX
siControl	siSFPQ	siDAXX		siControl	siSFPQ	siDAXX				siControl	siSFPQ	siControl	siSFPQ	siControl	siSFPQ
11.3083	29.8409	21.5704		9.53288	8.90814	11.795				1	0.137738	1	1.29235	1	0.547147
9.14189	29.8071	16.6426		4.78195	6.99869	5.28684				1	0.137738	1	1.24833	1	0.795536
6.2639	24.7013	26.06		5.47342	8.30339	9.4805				1	0.30566	1	1.58008	1	0.835088
4.30036	24.1365	23.8684		8.5674	8.72066	5.06705
SupFig 3g					SupFig 3h			SupFig 3i
siControl	siRNaseH1				siControl	siSFPQ		siControl	siSFPQ
2.075	2.7				1	1.18859		1	2.09841
0.740741	3.33333				1	1.36799		1	1.8235
1.09375	2.28947				1	1.27829		1	1.895
1.66667	3.25926

[truncated: 14 more sheets: SuppFig4, SuppFig5, SuppFig6, SuppFig7, Figure2 Gel, Figure3 WB, Figure5 WB, Figure7 WB, SuppFig1 WB, SuppFig2 Gel, SuppFig3 WB, SuppFig4 WB, SuppFig5 WB, SuppFig7 WB]
